# Supplementary material for: 4-Hydr­oxy-2,2,6,6-tetra­methyl­piperidinium trichloro­acetate
Source: Acta Crystallogr Sect E Struct Rep Online. 2008 Feb 29;64(Pt 3):o641. doi: 10.1107/S1600536808005369 (PMC2960749; doi:10.1107/S1600536808005369)
Supplement: Supplementary file 1 [file e-64-0o641-sup1.cif]

##############################################################################
###                                                                        ###
###        Electronic paper (Acta Crystallographica Section E)             ###
###                                                                        ###
##############################################################################
#                                                                            #
# This CIF contains the data in a paper accepted for publication in Acta     #
# Crystallographica Section E. It conforms to the requirements of Notes      #
# for Authors for Section E, and has been peer reviewed under the auspices   #
# of the IUCr Commission on Journals.                                        #
#                                                                            #
# Full details of the Crystallographic Information File format               #
# are given in the paper "The Crystallographic Information File (CIF):       #
# a New Standard Archive File for Crystallography" by S. R. Hall, F. H.      #
# Allen and I. D. Brown [Acta Cryst. (1991), A47, 655-685].                  #
#                                                                            #
# The current version of the core CIF dictionary is obtainable from          #
# ftp://ftp.iucr.org/pub/cif_core.dic. The current version number is 2.1.    #
#                                                                            #
# Software is freely available for graphical display of the structure(s) in  #
# this CIF.  For information consult the CIF home page http://www.iucr.org/  #
# cif/home.html                                                              #
#                                                                            #
##############################################################################
                                             
data_I
_audit_creation_method     SHELXL-97
_chemical_name_systematic
;
4-Hydroxy-2,2,6,6-tetramethylpiperidinium trichloroacetate
;
_chemical_name_common     ?
_chemical_formula_moiety     'C9 H20 N O +, C2 Cl3 O2 -'
_chemical_formula_sum     'C11 H20 Cl3 N O3'
_chemical_formula_iupac     'C9 H20 N O +, C2 Cl3 O2 -'
_chemical_formula_weight     320.63
_chemical_melting_point     ?
_symmetry_cell_setting     Monoclinic
_symmetry_space_group_name_H-M     'P 21'
_symmetry_space_group_name_Hall     'P 2yb'
loop_
    _symmetry_equiv_pos_as_xyz
    'x, y, z'
    '-x, y+1/2, -z'
_cell_length_a     6.3468(13)
_cell_length_b     14.450(3)
_cell_length_c     8.2175(16)
_cell_angle_alpha     90.00
_cell_angle_beta     95.19(3)
_cell_angle_gamma     90.00
_cell_volume     750.5(3)
_cell_formula_units_Z     2
_cell_measurement_reflns_used     2559
_cell_measurement_theta_min     1.409
_cell_measurement_theta_max     27.857
_cell_measurement_temperature     113(2)
_exptl_crystal_description     block
_exptl_crystal_colour     colorless
_exptl_crystal_size_max     0.12
_exptl_crystal_size_mid     0.10
_exptl_crystal_size_min     0.08
_exptl_crystal_density_diffrn     1.419
_exptl_crystal_density_meas     ?
_exptl_crystal_density_method     'not measured'
_exptl_crystal_F_000     336
_exptl_absorpt_coefficient_mu     0.610
_exptl_absorpt_correction_type     multi-scan
_exptl_absorpt_process_details     '(CrystalClear; Rigaku/MSC, 2005)'
_exptl_absorpt_correction_T_min     0.9304
_exptl_absorpt_correction_T_max     0.9528
_exptl_special_details
;
;
_diffrn_ambient_temperature     113(2)
_diffrn_radiation_type     MoK\a
_diffrn_radiation_wavelength     0.71073
_diffrn_radiation_source     'rotating anode'
_diffrn_radiation_monochromator     confocal
_diffrn_measurement_device_type     'Rigaku Saturn'
_diffrn_measurement_method     '\w and \f'
_diffrn_detector_area_resol_mean     ?
_diffrn_reflns_number     5459
_diffrn_reflns_av_R_equivalents     0.0277
_diffrn_reflns_av_sigmaI/netI     0.0381
_diffrn_reflns_theta_min     2.49
_diffrn_reflns_theta_max     27.86
_diffrn_reflns_theta_full     27.86
_diffrn_measured_fraction_theta_max     0.995
_diffrn_measured_fraction_theta_full     0.995
_diffrn_reflns_limit_h_min     -8
_diffrn_reflns_limit_h_max     8
_diffrn_reflns_limit_k_min     -15
_diffrn_reflns_limit_k_max     19
_diffrn_reflns_limit_l_min     -10
_diffrn_reflns_limit_l_max     10
_diffrn_standards_number     0
_diffrn_standards_interval_count     0
_diffrn_standards_interval_time     0
_diffrn_standards_decay_%     0
_refine_special_details
;
 Refinement of F^2^ against ALL reflections.  The weighted R-factor wR and
 goodness of fit S are based on F^2^, conventional R-factors R are based
 on F, with F set to zero for negative F^2^. The threshold expression of
 F^2^ > 2sigma(F^2^) is used only for calculating R-factors(gt) etc. and is
 not relevant to the choice of reflections for refinement.  R-factors based
 on F^2^ are statistically about twice as large as those based on F, and R-
 factors based on ALL data will be even larger.
;
_reflns_number_total     2858
_reflns_number_gt     2636
_reflns_threshold_expression     I>2\s(I)
_refine_ls_structure_factor_coef     Fsqd
_refine_ls_matrix_type     full
_refine_ls_R_factor_all     0.0254
_refine_ls_R_factor_gt     0.0235
_refine_ls_wR_factor_gt     0.0591
_refine_ls_wR_factor_ref     0.0596
_refine_ls_goodness_of_fit_ref     1.058
_refine_ls_restrained_S_all     1.058
_refine_ls_number_reflns     2858
_refine_ls_number_parameters     179
_refine_ls_number_restraints     1
_refine_ls_hydrogen_treatment     mixed
_refine_ls_weighting_scheme     calc
_refine_ls_weighting_details
                 'calc w=1/[\s^2^(Fo^2^)+(0.0324P)^2^] where P=(Fo^2^+2Fc^2^)/3'
_atom_sites_solution_hydrogens     geom
_atom_sites_solution_primary     direct
_atom_sites_solution_secondary     difmap
_refine_ls_shift/su_max     0.001
_refine_ls_shift/su_mean     0.000
_refine_diff_density_max     0.208
_refine_diff_density_min     -0.231
_refine_ls_extinction_method     none
_refine_ls_extinction_coef     ?
_refine_ls_abs_structure_details     'Flack (1983), 996 Friedel pairs'
_refine_ls_abs_structure_Flack     0.04(4)
loop_
    _atom_type_symbol
    _atom_type_description
    _atom_type_scat_dispersion_real
    _atom_type_scat_dispersion_imag
    _atom_type_scat_source
    'C' 'C' 0.0033 0.0016
                         'International Tables Vol C Tables 4.2.6.8 and 6.1.1.4'
    'H' 'H' 0.0000 0.0000
                         'International Tables Vol C Tables 4.2.6.8 and 6.1.1.4'
    'N' 'N' 0.0061 0.0033
                         'International Tables Vol C Tables 4.2.6.8 and 6.1.1.4'
    'O' 'O' 0.0106 0.0060
                         'International Tables Vol C Tables 4.2.6.8 and 6.1.1.4'
    'Cl' 'Cl' 0.1484 0.1585
                         'International Tables Vol C Tables 4.2.6.8 and 6.1.1.4'
_computing_data_collection     'CrystalClear (Rigaku/MSC, 2005)'
_computing_cell_refinement     'CrystalClear (Rigaku/MSC, 2005)'
_computing_data_reduction     'CrystalClear (Rigaku/MSC, 2005)'
_computing_structure_solution     'SHELXS97 (Sheldrick, 2008)'
_computing_structure_refinement     'SHELXL97 (Sheldrick, 2008)'
_computing_molecular_graphics     'SHELXTL (Sheldrick, 2008)'
_computing_publication_material     'SHELXTL (Sheldrick, 2008)'
loop_
    _atom_site_type_symbol
    _atom_site_label
    _atom_site_fract_x
    _atom_site_fract_y
    _atom_site_fract_z
    _atom_site_U_iso_or_equiv
    _atom_site_adp_type
    _atom_site_calc_flag
    _atom_site_refinement_flags
    _atom_site_occupancy
    _atom_site_disorder_assembly
    _atom_site_disorder_group
    Cl Cl1 -0.04464(7) 0.51471(3) 0.10942(5) 0.01980(10) Uani d . 1 . .
    Cl Cl2 0.34863(6) 0.41431(3) 0.12885(6) 0.02203(11) Uani d . 1 . .
    Cl Cl3 -0.00077(8) 0.35637(3) -0.09864(5) 0.02572(11) Uani d . 1 . .
    O O1 0.7973(2) 0.47566(9) 0.51619(17) 0.0227(3) Uani d . 1 . .
    H H1 0.798(4) 0.453(2) 0.415(4) 0.063(10) Uiso d . 1 . .
    O O2 0.1032(2) 0.27147(9) 0.27469(18) 0.0247(3) Uani d . 1 . .
    O O3 -0.20242(18) 0.34925(9) 0.25644(15) 0.0169(3) Uani d . 1 . .
    N N1 0.4803(2) 0.71305(9) 0.64562(18) 0.0111(3) Uani d . 1 . .
    C C1 0.4608(3) 0.62855(12) 0.75507(19) 0.0129(3) Uani d . 1 . .
    C C2 0.6286(3) 0.55858(11) 0.7135(2) 0.0139(3) Uani d . 1 . .
    H H2A 0.7701 0.5832 0.7515 0.017 Uiso calc R 1 . .
    H H2B 0.6080 0.5005 0.7739 0.017 Uiso calc R 1 . .
    C C3 0.6235(3) 0.53661(11) 0.5324(2) 0.0159(4) Uani d . 1 . .
    H H3 0.4876 0.5051 0.4945 0.019 Uiso calc R 1 . .
    C C4 0.6475(3) 0.62493(13) 0.4346(2) 0.0164(3) Uani d . 1 . .
    H H4A 0.6371 0.6090 0.3170 0.020 Uiso calc R 1 . .
    H H4B 0.7905 0.6506 0.4638 0.020 Uiso calc R 1 . .
    C C5 0.4836(3) 0.69993(12) 0.46158(19) 0.0135(3) Uani d . 1 . .
    C C6 0.2366(3) 0.58770(13) 0.7353(2) 0.0198(4) Uani d . 1 . .
    H H6A 0.1327 0.6377 0.7379 0.030 Uiso calc R 1 . .
    H H6B 0.2191 0.5443 0.8248 0.030 Uiso calc R 1 . .
    H H6C 0.2149 0.5550 0.6306 0.030 Uiso calc R 1 . .
    C C7 0.5076(3) 0.66393(13) 0.9293(2) 0.0189(4) Uani d . 1 . .
    H H7A 0.6495 0.6912 0.9419 0.028 Uiso calc R 1 . .
    H H7B 0.5003 0.6124 1.0061 0.028 Uiso calc R 1 . .
    H H7C 0.4029 0.7110 0.9519 0.028 Uiso calc R 1 . .
    C C8 0.2629(3) 0.67658(13) 0.3825(2) 0.0198(4) Uani d . 1 . .
    H H8A 0.1595 0.7193 0.4228 0.030 Uiso calc R 1 . .
    H H8B 0.2266 0.6130 0.4104 0.030 Uiso calc R 1 . .
    H H8C 0.2609 0.6825 0.2636 0.030 Uiso calc R 1 . .
    C C9 0.5521(3) 0.79290(13) 0.3950(2) 0.0213(4) Uani d . 1 . .
    H H9A 0.4450 0.8399 0.4123 0.032 Uiso calc R 1 . .
    H H9B 0.5676 0.7871 0.2779 0.032 Uiso calc R 1 . .
    H H9C 0.6878 0.8113 0.4523 0.032 Uiso calc R 1 . .
    C C10 0.0700(3) 0.40324(12) 0.09850(19) 0.0130(3) Uani d . 1 . .
    C C11 -0.0172(3) 0.33454(11) 0.2249(2) 0.0133(3) Uani d . 1 . .
    H H1A 0.373(4) 0.7546(18) 0.674(3) 0.037(7) Uiso d . 1 . .
    H H1B 0.610(4) 0.7410(15) 0.683(3) 0.025(6) Uiso d . 1 . .
loop_
    _atom_site_aniso_label
    _atom_site_aniso_U_11
    _atom_site_aniso_U_22
    _atom_site_aniso_U_33
    _atom_site_aniso_U_12
    _atom_site_aniso_U_13
    _atom_site_aniso_U_23
    Cl1 0.0227(2) 0.01408(19) 0.0232(2) 0.00440(16) 0.00505(17) 0.00388(16)
    Cl2 0.01100(19) 0.0235(2) 0.0318(3) -0.00221(15) 0.00291(17) 0.00920(19)
    Cl3 0.0321(3) 0.0304(3) 0.0149(2) -0.0025(2) 0.00289(18) -0.00596(17)
    O1 0.0249(7) 0.0194(7) 0.0241(7) 0.0108(5) 0.0033(6) -0.0052(6)
    O2 0.0147(6) 0.0220(7) 0.0377(8) 0.0023(5) 0.0044(6) 0.0151(6)
    O3 0.0125(6) 0.0160(6) 0.0230(7) -0.0007(5) 0.0056(5) -0.0007(5)
    N1 0.0114(7) 0.0098(7) 0.0124(7) 0.0007(5) 0.0033(6) -0.0002(5)
    C1 0.0127(8) 0.0130(8) 0.0133(8) 0.0010(6) 0.0032(6) 0.0029(6)
    C2 0.0137(8) 0.0124(8) 0.0156(9) 0.0027(6) 0.0014(7) 0.0001(6)
    C3 0.0152(8) 0.0131(8) 0.0193(9) 0.0035(6) 0.0010(7) -0.0028(6)
    C4 0.0164(9) 0.0187(8) 0.0149(8) 0.0020(6) 0.0049(7) -0.0023(7)
    C5 0.0167(8) 0.0153(8) 0.0089(7) 0.0010(6) 0.0031(6) 0.0010(6)
    C6 0.0152(9) 0.0174(9) 0.0276(10) -0.0007(7) 0.0059(8) 0.0059(7)
    C7 0.0228(9) 0.0215(10) 0.0127(8) 0.0047(7) 0.0028(7) 0.0000(7)
    C8 0.0196(9) 0.0215(9) 0.0176(9) -0.0002(7) -0.0023(7) 0.0013(7)
    C9 0.0272(11) 0.0164(9) 0.0214(10) -0.0001(7) 0.0090(8) 0.0043(7)
    C10 0.0118(8) 0.0134(8) 0.0141(8) 0.0009(6) 0.0021(6) 0.0010(6)
    C11 0.0124(8) 0.0145(8) 0.0130(8) -0.0019(6) 0.0010(6) -0.0006(6)
_geom_special_details
;
 All esds (except the esd in the dihedral angle between two l.s. planes)
 are estimated using the full covariance matrix.  The cell esds are taken
 into account individually in the estimation of esds in distances, angles
 and torsion angles; correlations between esds in cell parameters are only
 used when they are defined by crystal symmetry.  An approximate (isotropic)
 treatment of cell esds is used for estimating esds involving l.s. planes.
;
loop_
    _geom_bond_atom_site_label_1
    _geom_bond_atom_site_label_2
    _geom_bond_site_symmetry_2
    _geom_bond_distance
    _geom_bond_publ_flag
    Cl1 C10 . 1.7729(17) ?
    Cl2 C10 . 1.7710(17) ?
    Cl3 C10 . 1.7756(17) ?
    O1 C3 . 1.427(2) ?
    O1 H1 . 0.89(3) ?
    O2 C11 . 1.235(2) ?
    O3 C11 . 1.245(2) ?
    N1 C5 . 1.526(2) ?
    N1 C1 . 1.528(2) ?
    N1 H1A . 0.95(3) ?
    N1 H1B . 0.94(2) ?
    C1 C7 . 1.524(2) ?
    C1 C2 . 1.529(2) ?
    C1 C6 . 1.535(2) ?
    C2 C3 . 1.519(2) ?
    C2 H2A . 0.9900 ?
    C2 H2B . 0.9900 ?
    C3 C4 . 1.523(2) ?
    C3 H3 . 1.0000 ?
    C4 C5 . 1.532(2) ?
    C4 H4A . 0.9900 ?
    C4 H4B . 0.9900 ?
    C5 C8 . 1.528(2) ?
    C5 C9 . 1.529(3) ?
    C6 H6A . 0.9800 ?
    C6 H6B . 0.9800 ?
    C6 H6C . 0.9800 ?
    C7 H7A . 0.9800 ?
    C7 H7B . 0.9800 ?
    C7 H7C . 0.9800 ?
    C8 H8A . 0.9800 ?
    C8 H8B . 0.9800 ?
    C8 H8C . 0.9800 ?
    C9 H9A . 0.9800 ?
    C9 H9B . 0.9800 ?
    C9 H9C . 0.9800 ?
    C10 C11 . 1.573(2) ?
loop_
    _geom_angle_atom_site_label_1
    _geom_angle_atom_site_label_2
    _geom_angle_atom_site_label_3
    _geom_angle_site_symmetry_1
    _geom_angle_site_symmetry_3
    _geom_angle
    _geom_angle_publ_flag
    C3 O1 H1 . . 112.3(19) ?
    C5 N1 C1 . . 119.53(13) ?
    C5 N1 H1A . . 113.1(15) ?
    C1 N1 H1A . . 105.4(15) ?
    C5 N1 H1B . . 106.5(14) ?
    C1 N1 H1B . . 105.4(13) ?
    H1A N1 H1B . . 106(2) ?
    C7 C1 N1 . . 105.40(13) ?
    C7 C1 C2 . . 110.56(14) ?
    N1 C1 C2 . . 107.56(13) ?
    C7 C1 C6 . . 109.16(14) ?
    N1 C1 C6 . . 111.62(14) ?
    C2 C1 C6 . . 112.31(14) ?
    C3 C2 C1 . . 113.80(14) ?
    C3 C2 H2A . . 108.8 ?
    C1 C2 H2A . . 108.8 ?
    C3 C2 H2B . . 108.8 ?
    C1 C2 H2B . . 108.8 ?
    H2A C2 H2B . . 107.7 ?
    O1 C3 C2 . . 105.80(14) ?
    O1 C3 C4 . . 110.67(14) ?
    C2 C3 C4 . . 110.33(14) ?
    O1 C3 H3 . . 110.0 ?
    C2 C3 H3 . . 110.0 ?
    C4 C3 H3 . . 110.0 ?
    C3 C4 C5 . . 114.51(14) ?
    C3 C4 H4A . . 108.6 ?
    C5 C4 H4A . . 108.6 ?
    C3 C4 H4B . . 108.6 ?
    C5 C4 H4B . . 108.6 ?
    H4A C4 H4B . . 107.6 ?
    N1 C5 C8 . . 110.77(14) ?
    N1 C5 C9 . . 105.97(14) ?
    C8 C5 C9 . . 108.77(14) ?
    N1 C5 C4 . . 107.55(13) ?
    C8 C5 C4 . . 113.00(15) ?
    C9 C5 C4 . . 110.55(15) ?
    C1 C6 H6A . . 109.5 ?
    C1 C6 H6B . . 109.5 ?
    H6A C6 H6B . . 109.5 ?
    C1 C6 H6C . . 109.5 ?
    H6A C6 H6C . . 109.5 ?
    H6B C6 H6C . . 109.5 ?
    C1 C7 H7A . . 109.5 ?
    C1 C7 H7B . . 109.5 ?
    H7A C7 H7B . . 109.5 ?
    C1 C7 H7C . . 109.5 ?
    H7A C7 H7C . . 109.5 ?
    H7B C7 H7C . . 109.5 ?
    C5 C8 H8A . . 109.5 ?
    C5 C8 H8B . . 109.5 ?
    H8A C8 H8B . . 109.5 ?
    C5 C8 H8C . . 109.5 ?
    H8A C8 H8C . . 109.5 ?
    H8B C8 H8C . . 109.5 ?
    C5 C9 H9A . . 109.5 ?
    C5 C9 H9B . . 109.5 ?
    H9A C9 H9B . . 109.5 ?
    C5 C9 H9C . . 109.5 ?
    H9A C9 H9C . . 109.5 ?
    H9B C9 H9C . . 109.5 ?
    C11 C10 Cl2 . . 111.74(11) ?
    C11 C10 Cl1 . . 111.69(11) ?
    Cl2 C10 Cl1 . . 108.65(9) ?
    C11 C10 Cl3 . . 106.67(11) ?
    Cl2 C10 Cl3 . . 109.25(9) ?
    Cl1 C10 Cl3 . . 108.77(9) ?
    O2 C11 O3 . . 128.65(16) ?
    O2 C11 C10 . . 116.15(14) ?
    O3 C11 C10 . . 115.14(14) ?
loop_
    _geom_torsion_atom_site_label_1
    _geom_torsion_atom_site_label_2
    _geom_torsion_atom_site_label_3
    _geom_torsion_atom_site_label_4
    _geom_torsion_site_symmetry_1
    _geom_torsion_site_symmetry_2
    _geom_torsion_site_symmetry_3
    _geom_torsion_site_symmetry_4
    _geom_torsion
    _geom_torsion_publ_flag
    C5 N1 C1 C7 . . . . 168.77(14) ?
    C5 N1 C1 C2 . . . . 50.78(19) ?
    C5 N1 C1 C6 . . . . -72.85(19) ?
    C7 C1 C2 C3 . . . . -166.72(14) ?
    N1 C1 C2 C3 . . . . -52.12(18) ?
    C6 C1 C2 C3 . . . . 71.08(18) ?
    C1 C2 C3 O1 . . . . 176.40(14) ?
    C1 C2 C3 C4 . . . . 56.67(19) ?
    O1 C3 C4 C5 . . . . -172.59(14) ?
    C2 C3 C4 C5 . . . . -55.84(19) ?
    C1 N1 C5 C8 . . . . 74.25(18) ?
    C1 N1 C5 C9 . . . . -167.95(14) ?
    C1 N1 C5 C4 . . . . -49.69(19) ?
    C3 C4 C5 N1 . . . . 50.25(19) ?
    C3 C4 C5 C8 . . . . -72.32(19) ?
    C3 C4 C5 C9 . . . . 165.51(16) ?
    Cl2 C10 C11 O2 . . . . -29.86(19) ?
    Cl1 C10 C11 O2 . . . . -151.81(14) ?
    Cl3 C10 C11 O2 . . . . 89.47(17) ?
    Cl2 C10 C11 O3 . . . . 152.80(13) ?
    Cl1 C10 C11 O3 . . . . 30.85(18) ?
    Cl3 C10 C11 O3 . . . . -87.87(15) ?
loop_
    _geom_hbond_atom_site_label_D
    _geom_hbond_atom_site_label_H
    _geom_hbond_atom_site_label_A
    _geom_hbond_site_symmetry_A
    _geom_hbond_distance_DH
    _geom_hbond_distance_HA
    _geom_hbond_distance_DA
    _geom_hbond_angle_DHA
    O1 H1 O3 1_655 0.89(3) 1.99(3) 2.8095(18) 152(3)
    O1 H1 Cl1 1_655 0.89(3) 2.92(3) 3.6201(16) 136(2)
    N1 H1A O3 2_556 0.95(3) 1.87(3) 2.8085(19) 170(2)
    N1 H1B O2 2_656 0.94(2) 1.87(2) 2.796(2) 165.1(19)
    N1 H1B Cl2 2_656 0.94(2) 2.94(2) 3.5647(16) 124.5(16)
data_global
_journal_date_recd_electronic     2008-02-19
_journal_date_accepted     2008-02-26
_journal_name_full     'Acta Crystallographica, Section E'
_journal_year     2008
_journal_volume     64
_journal_issue      3
_journal_page_first     o641
_journal_page_last     o641
_journal_paper_category     QO
_journal_coeditor_code     HG2380
_publ_contact_author_name     'Peng-wei Zhang'
_publ_contact_author_address
;
School of Pharmaceutical Science & Technology
Tianjin University
Tianjin 300072
People's Republic of China
Department of Pharmaceutics
Medical College of Chinese People's Armed Police Force
Tianjin 300162
People's Republic of China
;
_publ_contact_author_email     zpw0803@gmail.com
_publ_contact_author_fax     '8622 6057 8196'
_publ_contact_author_phone     '8622 6057 8196'
_publ_section_title
;
4-Hydroxy-2,2,6,6-tetramethylpiperidinium trichloroacetate
;
loop_
    _publ_author_name
    _publ_author_address
    'Peng-Wei Zhang'
;
School of Pharmaceutical Science & Technology
Tianjin University
Tianjin 300072
People's Republic of China
and
Department of Pharmaceutics
Medical College of Chinese People's Armed Police Force
Tianjin 300162
People's Republic of China
;
    'Tong-Yun Zhang'
;
Darentang Pharmaceutical Factory
Tianjin Zhongxin Pharmaceutical Group Co. Ltd
Tianjin 300457
People's Republic of China
;
    'Li Zhang'
;
Department of Pharmaceutics
Medical College of Chinese People's Armed Police Force
Tianjin 300162
People's Republic of China
;
    'Yi Deng'
;
School of Pharmaceutical Science & Technology
Tianjin University
Tianjin 300072
People's Republic of China
;
