# Supplementary material for: 4-Hydr­oxy-2,2,6,6-tetra­methyl­piperidinium trichloro­acetate
Source: Acta Crystallogr Sect E Struct Rep Online. 2008 Feb 29;64(Pt 3):o641. doi: 10.1107/S1600536808005369 (PMC2960749; doi:10.1107/S1600536808005369)
Supplement: Supplementary file 2 [file e-64-0o641-Isup2.hkl]

# 
# h,k,l, Fc-squared, Fo-squared, sigma(Fo-squared) and status flag 
# 
data_I
_shelx_title ' R80221E in P2(1)' 
_shelx_refln_list_code          4 
_shelx_F_calc_maximum       67.18 
_exptl_crystal_F_000       336.00 
_reflns_d_resolution_high  0.7605 
 
loop_ 
 _symmetry_equiv_pos_as_xyz 
 'x, y, z' 
 '-x, y+1/2, -z' 
 
_cell_length_a     6.3468 
_cell_length_b    14.4499 
_cell_length_c     8.2175 
_cell_angle_alpha  90.000 
_cell_angle_beta   95.193 
_cell_angle_gamma  90.000 
 
_shelx_F_squared_multiplier     1.000 
 
loop_ 
 _refln_index_h 
 _refln_index_k 
 _refln_index_l 
 _refln_F_squared_calc 
 _refln_F_squared_meas 
 _refln_F_squared_sigma 
 _refln_observed_status 
   2 -10   0      248.46      243.82      9.67 o 
   3 -10   0      405.60      421.12     15.31 o 
   2  -9   0      127.85      129.08      3.75 o 
   3  -9   0       85.95       88.59      4.10 o 
   4  -9   0      177.50      178.57      7.49 o 
   2  -8   0      384.26      403.13      9.51 o 
   3  -8   0      380.24      372.12      9.58 o 
   4  -8   0      921.00      892.01     33.19 o 
   5  -8   0      317.39      326.33     13.60 o 
   6  -8   0       29.84       28.36      4.95 o 
   1  -7   0     2101.09     2106.34     35.82 o 
   2  -7   0       50.87       59.60      2.19 o 
   3  -7   0      302.55      305.44      7.85 o 
   4  -7   0      102.12      103.15      7.79 o 
   5  -7   0      135.30      137.88      8.19 o 
   6  -7   0      162.27      160.02     10.67 o 
   7  -7   0      144.30      142.57      9.01 o 
   1  -6   0     1562.27     1489.22     25.51 o 
   2  -6   0     1567.65     1505.35     31.95 o 
   3  -6   0      476.01      490.39     12.18 o 
   4  -6   0     1686.91     1598.13     58.80 o 
   5  -6   0      317.12      320.46     13.86 o 
   6  -6   0      100.32       98.23      6.71 o 
   7  -6   0      160.40      158.02      9.57 o 
   1  -5   0     1221.30     1190.36     20.46 o 
   2  -5   0       39.55       47.99      1.88 o 
   3  -5   0      486.35      546.08     12.98 o 
   4  -5   0      479.17      491.98     12.68 o 
   5  -5   0        1.33        4.10      2.51 o 
   6  -5   0      656.87      710.09     45.79 o 
   7  -5   0       88.81       96.51      7.13 o 
   8  -5   0        1.97        3.23      3.98 o 
   3  -4   0      605.81      620.97     14.51 o 
   4  -4   0       95.50       85.78      3.90 o 
   5  -4   0      578.15      553.50     23.20 o 
   6  -4   0      300.11      327.13     14.85 o 
   7  -4   0      158.17      161.15      8.54 o 
   8  -4   0       50.94       57.24      5.26 o 
   1  -3   0     1177.21     1006.08     17.32 o 
   2  -3   0     1947.25     1958.02     33.77 o 
   3  -3   0      951.63     1002.35     19.11 o 
   4  -3   0      624.71      619.98     15.28 o 
   5  -3   0      670.34      682.64     27.59 o 
   6  -3   0      213.20      217.56     10.58 o 
   7  -3   0       67.38       82.59      8.70 o 
   8  -3   0       34.54       28.71      5.15 o 
   0  -2   0      316.75      332.35      5.93 o 
   2  -2   0      712.97      657.77     12.48 o 
   3  -2   0     2265.35     2215.48     47.41 o 
   4  -2   0      189.31      192.24      6.52 o 
   5  -2   0      580.07      591.07     22.70 o 
   6  -2   0      193.74      204.00     10.23 o 
   7  -2   0      169.04      166.49     11.06 o 
   8  -2   0       42.73       41.31      4.54 o 
   1  -1   0       75.05       79.04      1.64 o 
   2  -1   0      681.04      588.67     12.05 o 
   3  -1   0      959.77     1041.23     20.04 o 
   4  -1   0      479.60      493.24     14.26 o 
   5  -1   0      445.25      450.37     18.23 o 
   6  -1   0      384.62      364.11     19.48 o 
   7  -1   0       38.89       32.01     15.32 o 
   8  -1   0      205.47      202.31     17.14 o 
   1   0   0        7.70        3.90      0.96 o 
   2   0   0     2558.03     2199.91     45.88 o 
   3   0   0      768.51      687.91     15.21 o 
   4   0   0      475.47      522.08     15.82 o 
   5   0   0      217.26      226.88     17.77 o 
   6   0   0      412.00      438.42     23.30 o 
   7   0   0      498.52      505.56     24.92 o 
   8   0   0       96.04       99.98      9.79 o 
   1   1   0       69.30       77.04      1.93 o 
   2   1   0      664.33      618.11      8.32 o 
   3   1   0      972.70      970.10     13.33 o 
   4   1   0      486.60      506.51     13.50 o 
   5   1   0      416.54      401.19     17.08 o 
   6   1   0      380.19      359.06     19.42 o 
   7   1   0       36.47       37.08     18.46 o 
   8   1   0      205.20      205.72     17.74 o 
   0   2   0      314.59      333.42      8.77 o 
   2   2   0      694.06      676.33     23.01 o 
   3   2   0     2289.44     2260.09     73.05 o 
   4   2   0      188.02      191.08      4.68 o 
   5   2   0      592.08      599.16     23.35 o 
   6   2   0      190.37      204.20     10.77 o 
   7   2   0      173.31      171.05     10.78 o 
   8   2   0       37.93       27.09     16.70 o 
   1   3   0     1152.10     1067.79     12.14 o 
   2   3   0     1925.78     1972.65     84.12 o 
   3   3   0      955.80      992.34     17.32 o 
   4   3   0      639.55      633.80     38.85 o 
   5   3   0      670.00      658.82     17.53 o 
   6   3   0      223.08      242.85     12.95 o 
   7   3   0       69.50       69.68      7.85 o 
   8   3   0       33.06       32.62      4.79 o 
   0   4   0      529.05      538.70     10.94 o 
   1   4   0     2114.34     1932.27     27.80 o 
   2   4   0      243.26      256.45      6.02 o 
   3   4   0      591.16      581.12     31.41 o 
   4   4   0      107.18      103.46      4.83 o 
   5   4   0      570.49      596.99     16.20 o 
   6   4   0      303.21      309.38     15.16 o 
   7   4   0      155.52      179.44     10.58 o 
   8   4   0       49.74       39.24      4.71 o 
   1   5   0     1238.18     1189.14     15.87 o 
   2   5   0       42.10       49.43      1.28 o 
   3   5   0      502.37      527.31     11.64 o 
   4   5   0      479.94      481.66      9.18 o 
   5   5   0        1.18        1.56      1.24 o 
   6   5   0      653.72      652.21     29.90 o 
   7   5   0       87.06       86.92     15.61 o 
   8   5   0        1.99        0.19      2.42 o 
   0   6   0     1582.59     1547.11     19.39 o 
   1   6   0     1553.96     1428.14     13.71 o 
   2   6   0     1575.52     1614.32     24.92 o 
   3   6   0      485.26      485.13     10.82 o 
   4   6   0     1680.47     1632.03     30.14 o 
   5   6   0      313.35      313.00      7.04 o 
   6   6   0       94.26       96.91      2.81 o 
   7   6   0      155.62      174.14      9.06 o 
   1   7   0     2095.40     2009.36     18.53 o 
   2   7   0       45.78       55.29      2.14 o 
   3   7   0      305.18      308.98      5.69 o 
   4   7   0       97.53      100.92      4.07 o 
   5   7   0      128.19      118.04      3.87 o 
   6   7   0      160.32      154.23      6.33 o 
   7   7   0      141.98      153.22      9.13 o 
   0   8   0      242.57      264.77     10.43 o 
   1   8   0     1350.32     1315.63     15.11 o 
   2   8   0      399.25      423.30      7.25 o 
   3   8   0      387.20      384.99      6.03 o 
   4   8   0      897.27      871.23     16.26 o 
   5   8   0      312.09      313.15      7.40 o 
   6   8   0       30.43       32.29      2.27 o 
   7   8   0      131.01      137.43      5.99 o 
   1   9   0      233.72      246.49      3.47 o 
   2   9   0      127.32      114.14      2.65 o 
   3   9   0       90.01       92.51      2.88 o 
   4   9   0      181.11      188.92      5.79 o 
   5   9   0      219.87      228.14      5.92 o 
   6   9   0       21.79       22.89      1.97 o 
   7   9   0       24.62       20.13      8.84 o 
   0  10   0      228.13      254.20      5.99 o 
   1  10   0      261.39      273.83      5.79 o 
   2  10   0      241.32      228.92      5.25 o 
   3  10   0      412.22      422.05      8.64 o 
   4  10   0       94.26       96.84      3.86 o 
   5  10   0      238.34      242.22      8.41 o 
   6  10   0      139.77      135.95      4.78 o 
   7  10   0      170.32      172.46      8.50 o 
   1  11   0      349.08      355.82      6.66 o 
   2  11   0      490.39      519.11     10.99 o 
   3  11   0      135.98      144.32      6.77 o 
   4  11   0      101.57      102.88      3.75 o 
   5  11   0      314.58      314.29     11.70 o 
   6  11   0      221.36      219.07      4.99 o 
   0  12   0      601.46      623.35     17.36 o 
   1  12   0      878.59      861.53     14.72 o 
   2  12   0      340.51      344.34      7.60 o 
   3  12   0      374.29      377.02      8.74 o 
   4  12   0      211.32      223.48      8.58 o 
   5  12   0       36.00       39.73      2.60 o 
   6  12   0        2.86        3.06      1.36 o 
   1  13   0       59.18       51.55      2.49 o 
   2  13   0      123.55      117.12      4.16 o 
   3  13   0      246.64      256.88      9.41 o 
   4  13   0      165.35      158.06      5.09 o 
   5  13   0      236.44      234.76      6.75 o 
   6  13   0       21.77       19.59      2.42 o 
   0  14   0      521.14      532.00     24.11 o 
   1  14   0      169.96      181.64      7.55 o 
   2  14   0      236.92      237.64      8.37 o 
   3  14   0       12.72       12.44      3.69 o 
   4  14   0      235.17      237.57      6.04 o 
   5  14   0        1.65        1.97      1.37 o 
   1  15   0       23.50       21.37     10.40 o 
   2  15   0       22.73       23.58      2.23 o 
   3  15   0      140.88      139.35      4.38 o 
   4  15   0      398.56      404.89      7.64 o 
   5  15   0       29.33       28.73      2.71 o 
   0  16   0      265.48      253.08     16.33 o 
   1  16   0      114.33      111.11      6.20 o 
   2  16   0      118.51      109.88      5.47 o 
   3  16   0       23.71       21.90      2.98 o 
   4  16   0       37.64       36.96      2.72 o 
   1  17   0       19.13       20.71      6.98 o 
   2  17   0      134.90      130.82      7.05 o 
   3  17   0       64.09       59.84      4.47 o 
   0  18   0      380.34      402.89     31.93 o 
   1  18   0      110.26      107.13      8.96 o 
   2  18   0       53.79       44.94      4.26 o 
   2 -12   1      660.83      655.02     23.93 o 
   2 -11   1      356.37      366.57     14.18 o 
   3 -11   1      369.94      380.26     18.83 o 
   2 -10   1      178.40      184.25      7.78 o 
   3 -10   1      483.96      491.54     18.70 o 
   4 -10   1      257.99      265.24     13.73 o 
   1  -9   1      503.47      504.66     12.80 o 
   2  -9   1      142.51      153.13      5.71 o 
   3  -9   1      816.30      809.01     28.99 o 
   4  -9   1      210.73      184.88      8.77 o 
   5  -9   1      158.69      167.41     11.80 o 
  -4  -8   1       96.38       95.21      6.96 o 
  -3  -8   1       60.50       58.77      2.93 o 
  -2  -8   1      942.53      955.45     19.67 o 
   1  -8   1     1696.55     1673.18     35.98 o 
   3  -8   1      132.62      139.09      6.34 o 
   4  -8   1      401.20      411.17     16.05 o 
   6  -8   1       11.51        9.13      6.16 o 
  -6  -7   1       40.80       37.63      3.46 o 
  -5  -7   1       58.91       59.01      4.36 o 
  -4  -7   1      853.61      893.24     31.78 o 
  -3  -7   1       10.60       10.55      0.98 o 
  -2  -7   1      267.45      252.39      5.69 o 
   1  -7   1       24.91       26.35      1.73 o 
   2  -7   1      181.63      182.80      5.31 o 
   3  -7   1      436.65      433.31     10.91 o 
   4  -7   1       99.98      104.31      7.99 o 
   5  -7   1      353.77      390.36     20.23 o 
   6  -7   1      327.83      355.11     21.69 o 
   7  -7   1       98.99       87.09      8.31 o 
  -7  -6   1        2.24        0.49      2.80 o 
  -6  -6   1      182.28      166.14     11.82 o 
  -5  -6   1      185.84      171.52      7.78 o 
  -4  -6   1        6.12        8.95      4.53 o 
  -3  -6   1      720.80      722.71     16.63 o 
  -2  -6   1     1118.45     1087.48     22.55 o 
   1  -6   1     3016.21     2745.58     56.98 o 
   2  -6   1     2004.08     2054.35     43.52 o 
   3  -6   1      852.86      825.24     18.79 o 
   4  -6   1     1082.77     1181.39     43.79 o 
   5  -6   1      213.01      232.02     12.91 o 
   6  -6   1      208.76      211.04     13.97 o 
   7  -6   1      277.48      278.48     15.73 o 
  -8  -5   1      167.02      161.32     10.80 o 
  -7  -5   1      375.95      350.55     17.01 o 
  -6  -5   1       51.71       43.34      3.36 o 
  -5  -5   1       98.69       90.41      4.96 o 
  -4  -5   1     1451.92     1392.73     30.81 o 
  -3  -5   1      871.41      888.43     19.53 o 
  -2  -5   1      132.02      156.61      3.54 o 
   0  -5   1      436.69      419.24      8.90 o 
   1  -5   1      337.91      322.87      6.85 o 
   2  -5   1      274.18      287.59      6.65 o 
   3  -5   1      954.43      991.54     22.41 o 
   4  -5   1       39.65       49.15      3.72 o 
   5  -5   1       10.27       10.63      6.05 o 
   6  -5   1      240.93      256.19     18.03 o 
   7  -5   1       40.96       41.05      8.60 o 
  -8  -4   1      114.32      113.09      8.38 o 
  -7  -4   1       35.75       36.60      4.08 o 
  -6  -4   1      380.71      387.58     16.45 o 
  -5  -4   1       56.84       57.04      4.93 o 
  -4  -4   1      892.79      864.13     19.91 o 
  -3  -4   1       15.80       12.33      1.25 o 
  -2  -4   1      130.71      138.01      3.34 o 
   0  -4   1     1358.87     1281.82     15.70 o 
   3  -4   1      390.62      437.18     11.12 o 
   4  -4   1     1005.59     1036.81     24.04 o 
   5  -4   1       74.59       69.33      4.89 o 
   6  -4   1       96.16      100.87      6.48 o 
   7  -4   1      247.52      228.93     11.33 o 
   8  -4   1       10.38        4.87      6.37 o 
  -8  -3   1       26.95       30.59      4.16 o 
  -7  -3   1      275.65      277.91     14.70 o 
  -6  -3   1      183.77      199.49      9.99 o 
  -5  -3   1       39.83       40.50      4.31 o 
  -4  -3   1     1386.15     1350.54     29.95 o 
  -3  -3   1      355.70      342.79      9.28 o 
   0  -3   1      880.18      851.30     19.75 o 
   1  -3   1      420.93      470.50      9.11 o 
   2  -3   1     1553.98     1450.29     26.01 o 
   3  -3   1      171.20      176.92      5.81 o 
   4  -3   1       34.74       31.69      2.79 o 
   5  -3   1       38.05       46.66     10.46 o 
   6  -3   1       95.24       98.79      6.55 o 
   7  -3   1       41.12       36.04      4.37 o 
   8  -3   1       56.02       53.22     15.89 o 
  -8  -2   1       97.91       86.75      8.77 o 
  -6  -2   1      119.80      122.60      8.02 o 
  -5  -2   1      621.78      632.81     24.10 o 
  -4  -2   1      161.85      175.65      6.29 o 
  -3  -2   1     2682.33     2759.88     57.71 o 
  -2  -2   1      108.99      120.25      3.33 o 
  -1  -2   1      505.40      463.75      8.24 o 
   1  -2   1        9.50       12.63      1.08 o 
   2  -2   1     3773.26     3277.58     67.71 o 
   3  -2   1      517.61      537.30     13.30 o 
   4  -2   1      414.72      448.64     12.21 o 
   5  -2   1      124.01      130.71     10.11 o 
   6  -2   1      170.94      184.51     10.19 o 
   7  -2   1       96.94      112.77      7.76 o 
   8  -2   1      276.32      267.44     16.56 o 
  -8  -1   1       48.91       48.18      4.87 o 
  -7  -1   1      273.34      304.99     16.50 o 
  -6  -1   1        7.16       11.67      3.16 o 
  -5  -1   1      503.21      530.35     20.78 o 
  -4  -1   1      160.47      159.73      9.47 o 
  -3  -1   1      618.33      643.12     13.59 o 
  -2  -1   1      532.35      535.15      7.02 o 
  -1  -1   1      418.20      380.37      5.57 o 
   1  -1   1     3367.25     2564.89     52.62 o 
   2  -1   1      755.78      788.14     15.11 o 
   3  -1   1      460.97      489.41     10.99 o 
   4  -1   1      238.03      213.65      7.24 o 
   5  -1   1      684.68      650.53     25.00 o 
   6  -1   1       92.23       96.27      6.55 o 
   7  -1   1      251.32      249.82     14.06 o 
   8  -1   1      292.40      265.05     16.55 o 
  -8   0   1       68.36       75.01      7.93 o 
  -7   0   1      180.77      162.91     11.72 o 
  -6   0   1       60.05       73.67      6.53 o 
  -5   0   1      542.22      569.88     23.12 o 
  -4   0   1      626.57      631.03     16.59 o 
  -3   0   1     3027.24     2948.76     61.80 o 
  -2   0   1      704.98      717.43     21.57 o 
   0   0   1       47.21       53.02      0.62 o 
   2   0   1     4268.94     3573.88     73.64 o 
   3   0   1     1555.55     1405.47     27.02 o 
   4   0   1      115.81      121.16      5.26 o 
   5   0   1      971.60     1010.60     37.29 o 
   6   0   1      166.35      165.53      9.12 o 
   7   0   1      155.74      158.60     10.02 o 
   8   0   1       20.59       15.08     12.31 o 
  -8   1   1       46.75       47.32     20.96 o 
  -7   1   1      267.36      263.85     14.77 o 
  -6   1   1        7.02        7.07      6.26 o 
  -5   1   1      511.05      486.00     19.45 o 
  -4   1   1      160.80      157.25      6.26 o 
  -3   1   1      625.36      650.58      9.00 o 
  -2   1   1      528.25      511.51      6.88 o 
  -1   1   1      415.30      377.08      9.32 o 
   2   1   1      787.03      784.22     10.55 o 
   3   1   1      465.98      487.69      7.66 o 
   4   1   1      239.18      220.87      7.55 o 
   5   1   1      698.81      638.59     28.96 o 
   6   1   1       94.50      106.53      6.90 o 
   7   1   1      246.85      230.37     13.12 o 
   8   1   1      295.13      292.06     18.08 o 
  -8   2   1       95.60       98.43     10.16 o 
  -7   2   1        4.52       -0.24      4.00 o 
  -6   2   1      123.16      136.42      9.48 o 
  -5   2   1      623.89      620.71     24.48 o 
  -4   2   1      161.09      164.34      4.20 o 
  -3   2   1     2678.11     2577.85     38.13 o 
  -2   2   1      108.09      117.05      1.84 o 
  -1   2   1      496.27      456.55      5.30 o 
   1   2   1        8.45       10.95      0.68 o 
   2   2   1     3819.51     3496.97     51.07 o 
   3   2   1      504.01      513.75      9.06 o 
   4   2   1      410.62      453.93      8.62 o 
   5   2   1      115.77      115.04      9.49 o 
   6   2   1      165.59      170.59      9.72 o 
   7   2   1       97.00      105.88      7.76 o 
   8   2   1      273.66      282.91     18.11 o 
  -8   3   1       27.02       19.58     12.61 o 
  -7   3   1      276.38      280.17     15.59 o 
  -6   3   1      186.20      187.25     10.47 o 
  -5   3   1       33.10       31.80      2.26 o 
  -4   3   1     1356.69     1320.94     20.68 o 
  -3   3   1      353.12      340.48      5.19 o 
  -2   3   1     3916.34     4059.86    193.21 o 
  -1   3   1     2627.49     2461.90     38.01 o 
   0   3   1      844.87      856.24     15.74 o 
   1   3   1      430.07      452.64      5.10 o 
   2   3   1     1522.68     1483.87     19.02 o 
   3   3   1      162.35      170.06      4.53 o 
   4   3   1       36.28       33.18      4.03 o 
   5   3   1       42.71       48.63      3.37 o 
   6   3   1       93.84       91.87      6.53 o 
   7   3   1       39.59       34.89     16.26 o 
   8   3   1       57.24       62.95      6.60 o 
  -8   4   1      115.64      116.23      9.50 o 
  -7   4   1       36.06       37.60     18.33 o 
  -6   4   1      382.29      432.28     19.66 o 
  -5   4   1       63.23       65.80      3.13 o 
  -4   4   1      883.97      885.85     15.36 o 
  -3   4   1       17.08       12.60      1.02 o 
  -2   4   1      137.14      133.19      2.05 o 
  -1   4   1      407.52      469.54     14.69 o 
   0   4   1     1363.33     1274.13     14.10 o 
   1   4   1     3214.26     3088.86     51.15 o 
   2   4   1      421.26      460.63     12.55 o 
   3   4   1      387.33      445.24     20.51 o 
   4   4   1     1013.47      990.29     22.83 o 
   5   4   1       71.85       68.68      3.37 o 
   6   4   1       96.16       94.27      6.56 o 
   7   4   1      245.00      223.27     14.87 o 
   8   4   1       10.41        8.16      6.31 o 
  -8   5   1      170.60      168.24      9.32 o 
  -7   5   1      380.87      370.74     12.81 o 
  -6   5   1       52.49       46.88      6.23 o 
  -5   5   1      101.64      105.80      3.59 o 
  -4   5   1     1468.36     1416.88     22.46 o 
  -3   5   1      866.98      903.86     18.72 o 
  -2   5   1      135.43      162.35      3.20 o 
  -1   5   1     3766.33     3510.72     64.72 o 
   0   5   1      440.44      428.20      4.39 o 
   1   5   1      343.21      320.03      4.03 o 
   2   5   1      272.46      286.80      8.80 o 
   3   5   1      947.05      983.74     34.02 o 
   4   5   1       37.15       41.30      2.73 o 
   5   5   1       10.05        6.29      2.93 o 
   6   5   1      237.90      232.72     12.25 o 
   7   5   1       40.83       42.83      5.57 o 
  -7   6   1        2.23        2.40      2.19 o 
  -6   6   1      185.41      176.00      9.31 o 
  -5   6   1      189.53      185.39      4.42 o 
  -4   6   1        5.81        7.52      1.12 o 
  -3   6   1      724.54      758.18     24.20 o 
  -2   6   1     1065.57     1044.07     11.77 o 
  -1   6   1     1226.00     1229.53     16.40 o 
   0   6   1      771.23      737.32      8.51 o 
   1   6   1     3042.71     2828.19     59.62 o 
   2   6   1     1988.89     1935.85     28.74 o 
   3   6   1      837.06      811.35     20.80 o 
   4   6   1     1073.82     1031.81     22.44 o 
   5   6   1      217.47      229.10      7.41 o 
   6   6   1      202.58      194.84      9.19 o 
   7   6   1      276.10      300.26     12.46 o 
  -7   7   1        0.98        1.46      2.59 o 
  -6   7   1       39.36       41.98      4.55 o 
  -5   7   1       52.69       53.37      2.17 o 
  -4   7   1      850.68      872.03     16.32 o 
  -3   7   1       13.35       14.67      2.55 o 
  -2   7   1      273.46      269.16      6.16 o 
  -1   7   1       73.09       78.03      1.65 o 
   0   7   1      484.24      508.92      9.62 o 
   1   7   1       26.60       28.28      2.21 o 
   2   7   1      175.60      173.30      3.71 o 
   3   7   1      430.95      438.19     10.19 o 
   4   7   1       95.40       93.42      4.06 o 
   5   7   1      364.30      378.24     10.75 o 
   6   7   1      336.08      355.16     11.05 o 
   7   7   1      100.11       98.40      6.02 o 
  -7   8   1      357.81      370.47     13.30 o 
  -6   8   1      160.00      168.32      7.87 o 
  -5   8   1      274.94      292.25      7.95 o 
  -4   8   1      103.87      103.19      4.10 o 
  -3   8   1       59.51       58.39      2.31 o 
  -2   8   1      973.82      960.34     10.54 o 
  -1   8   1      284.87      293.55      3.58 o 
   0   8   1      704.58      744.98      9.13 o 
   1   8   1     1673.81     1668.17     20.93 o 
   2   8   1       95.66       87.00      2.01 o 
   3   8   1      122.78      127.66      3.42 o 
   4   8   1      412.02      407.20      8.41 o 
   5   8   1        3.42        2.74      1.05 o 
   6   8   1       11.32       12.33      2.01 o 
   7   8   1      234.33      237.88     15.51 o 
  -7   9   1       13.48        9.13      4.45 o 
  -6   9   1       96.63       98.06      6.54 o 
  -5   9   1      339.25      329.09      7.41 o 
  -4   9   1      148.69      145.48      4.32 o 
  -3   9   1      855.14      840.96     17.56 o 
  -2   9   1      870.83      847.24     14.53 o 
  -1   9   1      128.06      136.25      2.33 o 
   0   9   1      437.99      445.36      5.70 o 
   1   9   1      500.38      481.90     10.61 o 
   2   9   1      142.24      154.82      3.29 o 
   3   9   1      815.47      812.71     15.44 o 
   4   9   1      210.06      203.33      4.75 o 
   5   9   1      156.43      163.83      6.15 o 
   6   9   1       69.38       62.22      2.92 o 
   7   9   1      136.45      140.76      7.54 o 
  -7  10   1      102.82      102.59      6.24 o 
  -6  10   1       25.01       29.36      4.53 o 
  -5  10   1      183.53      175.28      6.23 o 
  -4  10   1      349.76      369.76     10.03 o 
  -3  10   1       48.26       50.09      2.46 o 
  -2  10   1      481.02      509.56     11.42 o 
  -1  10   1      114.90      117.18      2.77 o 
   0  10   1      193.23      185.41      3.01 o 
   1  10   1      185.20      189.86      3.02 o 
   2  10   1      190.60      202.86      8.05 o 
   3  10   1      473.78      465.02      9.69 o 
   4  10   1      253.18      247.93      7.11 o 
   5  10   1      218.29      221.15      7.73 o 
   6  10   1       96.88       94.05      3.40 o 
  -6  11   1      179.91      171.24      7.04 o 
  -5  11   1      362.79      357.72      9.51 o 
  -4  11   1        3.30        2.29      1.10 o 
  -3  11   1      346.21      373.83      7.96 o 
  -2  11   1      512.03      515.99     10.41 o 
  -1  11   1       39.36       44.35      1.49 o 
   0  11   1      832.80      822.07     15.90 o 
   1  11   1       26.51       27.41      1.34 o 
   2  11   1      365.18      366.72      8.03 o 
   3  11   1      375.02      374.88     10.27 o 
   4  11   1       27.27       24.09      2.16 o 
   5  11   1       38.60       37.71      2.80 o 
   6  11   1       49.69       49.56      2.37 o 
  -6  12   1       59.99       59.16      5.37 o 
  -5  12   1      147.31      150.05      4.15 o 
  -4  12   1       82.43       78.17      2.63 o 
  -3  12   1      148.45      146.23      4.27 o 
  -2  12   1      136.94      140.14      4.64 o 
  -1  12   1      202.00      205.70      7.50 o 
   0  12   1      950.60      926.95     17.48 o 
   1  12   1      887.20      917.51     17.70 o 
   2  12   1      638.48      637.93     12.87 o 
   3  12   1      126.98      130.10      4.43 o 
   4  12   1      189.92      191.87      6.51 o 
   5  12   1      161.78      164.18      4.77 o 
   6  12   1      480.29      493.85     16.63 o 
  -6  13   1       66.91       63.28      4.19 o 
  -5  13   1        6.24        5.16      1.62 o 
  -4  13   1      159.06      162.16      5.52 o 
  -3  13   1       12.79       12.92      3.28 o 
  -2  13   1       17.19       18.64      3.16 o 
  -1  13   1      178.02      182.30      5.39 o 
   0  13   1      133.08      134.75      6.45 o 
   1  13   1      248.37      234.33      7.02 o 
   2  13   1       43.11       46.55      2.91 o 
   3  13   1      207.62      205.63      7.41 o 
   4  13   1      129.69      125.75      4.79 o 
   5  13   1       62.90       56.55      3.93 o 
  -5  14   1        4.54        3.40      1.62 o 
  -4  14   1       47.36       47.51      3.00 o 
  -3  14   1      343.78      330.48     10.96 o 
  -2  14   1      101.15      104.35      3.94 o 
  -1  14   1       54.26       52.69      4.00 o 
   0  14   1      171.60      178.28      7.88 o 
   1  14   1      393.42      387.67     12.94 o 
   2  14   1       57.42       61.87      3.02 o 
   3  14   1      162.74      161.12      5.26 o 
   4  14   1      352.50      368.54      9.65 o 
   5  14   1      246.84      242.01     10.08 o 
  -5  15   1        8.64        7.26      3.42 o 
  -4  15   1      154.18      153.98      4.52 o 
  -3  15   1      175.88      172.59      5.07 o 
  -2  15   1      233.57      234.65      7.99 o 
  -1  15   1      413.95      422.75     15.03 o 
   0  15   1      168.80      161.03      8.81 o 
   1  15   1       62.51       75.98      5.00 o 
   2  15   1      318.85      336.24     12.29 o 
   3  15   1       93.40       93.31      4.21 o 
   4  15   1       16.87       12.34      4.52 o 
  -4  16   1       89.65       82.25      4.28 o 
  -3  16   1      194.57      195.18      7.03 o 
  -2  16   1        6.01        7.27      2.56 o 
  -1  16   1        2.11        3.99      1.67 o 
   0  16   1       26.81       26.19      4.32 o 
   1  16   1      164.20      177.86      8.20 o 
   2  16   1       48.37       44.42      4.48 o 
   3  16   1       12.45       10.82      3.24 o 
   4  16   1       64.13       68.05      4.44 o 
  -3  17   1       66.04       63.75      4.54 o 
  -2  17   1      140.22      135.27      7.54 o 
  -1  17   1      390.83      383.03     14.70 o 
   0  17   1      137.01      140.22      7.03 o 
   1  17   1       56.53       53.22      5.08 o 
   2  17   1       72.32       69.87      4.34 o 
   3  17   1        2.45        1.09      1.22 o 
  -2  18   1       36.64       35.27      4.01 o 
  -1  18   1       54.95       50.87     10.26 o 
   0  18   1      158.65      150.56     10.80 o 
   1  18   1      140.32      124.67      8.79 o 
   2  18   1      206.63      197.83     11.54 o 
   2 -13   2      109.02      108.05      5.61 o 
   2 -12   2      542.25      535.20     26.96 o 
   3 -12   2      366.52      364.15     16.56 o 
   2 -11   2      335.84      346.57     13.69 o 
   3 -11   2     1030.96     1001.06     48.07 o 
   4 -11   2       18.71       14.69      3.67 o 
   1 -10   2      131.43      138.08      6.60 o 
   2 -10   2      359.00      387.98     14.94 o 
   3 -10   2      224.62      214.67     10.16 o 
   4 -10   2      123.78      113.91      5.98 o 
   5 -10   2      202.19      194.60     10.36 o 
   1  -9   2      235.54      245.16      7.21 o 
   2  -9   2      799.00      727.44     28.16 o 
   3  -9   2      504.94      515.24     19.63 o 
   4  -9   2      162.56      158.72      9.04 o 
   5  -9   2      101.67       98.66      5.87 o 
   6  -9   2       69.18       70.20      6.29 o 
  -3  -8   2       22.22       22.04      1.17 o 
   1  -8   2      287.46      304.70      8.45 o 
   2  -8   2      154.88      148.37      5.09 o 
   3  -8   2      525.34      557.18     21.63 o 
   4  -8   2       36.55       37.06      3.10 o 
   5  -8   2      469.25      444.10     30.36 o 
   6  -8   2       48.54       44.37      5.43 o 
   7  -8   2       59.97       62.12      6.33 o 
  -5  -7   2       24.57       23.68      2.25 o 
  -4  -7   2       38.54       39.18      3.25 o 
  -3  -7   2      830.73      821.77     17.33 o 
   0  -7   2     1321.93     1310.85     31.02 o 
   1  -7   2      682.00      669.63     16.57 o 
   2  -7   2       36.58       38.04      2.66 o 
   3  -7   2      582.72      573.00     22.33 o 
   4  -7   2      297.81      295.42     12.47 o 
   5  -7   2       54.24       60.23      8.87 o 
   6  -7   2      222.02      227.13     12.65 o 
   7  -7   2       69.92       74.06      7.32 o 
  -6  -6   2      283.26      295.68     19.84 o 
  -5  -6   2      152.19      153.68      7.09 o 
  -4  -6   2      471.53      490.59     18.73 o 
  -3  -6   2      188.13      197.61      5.16 o 
  -2  -6   2      976.86     1024.92     14.81 o 
   0  -6   2      565.20      608.84     12.94 o 
   1  -6   2      577.72      572.59     11.74 o 
   2  -6   2      213.42      204.48      6.23 o 
   3  -6   2      213.25      208.05      6.73 o 
   4  -6   2      462.03      481.55     18.78 o 
   5  -6   2       11.93       12.81      6.92 o 
   6  -6   2      166.58      172.23     13.89 o 
   7  -6   2       46.79       38.98      3.96 o 
  -7  -5   2      127.15      135.96      7.58 o 
  -6  -5   2      150.39      151.30     11.00 o 
  -5  -5   2      115.25      105.43      5.45 o 
  -4  -5   2      508.54      526.18     20.16 o 
  -3  -5   2      244.97      235.49      6.19 o 
  -2  -5   2     1924.75     1869.33     31.68 o 
   0  -5   2       43.07       49.96      2.36 o 
   1  -5   2      209.41      220.87      5.69 o 
   2  -5   2      270.68      257.15      7.26 o 
   3  -5   2      192.73      191.75      7.77 o 
   4  -5   2      239.41      243.73     10.83 o 
   5  -5   2      182.39      159.08      9.60 o 
   6  -5   2       77.01       77.30      5.76 o 
   7  -5   2       85.55       79.27      7.85 o 
  -8  -4   2       28.39       19.65     11.18 o 
  -7  -4   2      102.50      101.28      6.30 o 
  -6  -4   2      469.85      473.82     19.75 o 
  -5  -4   2      198.48      196.90     14.70 o 
  -4  -4   2      711.72      709.73     17.20 o 
  -3  -4   2     1081.60      987.41     22.05 o 
  -2  -4   2      587.86      624.06     11.48 o 
  -1  -4   2     1195.67     1147.83     13.70 o 
   0  -4   2     1462.68     1490.27     26.68 o 
   1  -4   2      472.34      464.09      9.74 o 
   2  -4   2       92.98       92.95      3.59 o 
   3  -4   2      923.72      999.19     23.05 o 
   4  -4   2     1004.74     1099.32     41.29 o 
   5  -4   2      203.95      191.35     10.90 o 
   6  -4   2      394.57      395.40     26.73 o 
   7  -4   2      151.44      167.03     11.25 o 
  -8  -3   2       54.47       47.93      4.40 o 
  -7  -3   2      211.73      212.29     12.39 o 
  -6  -3   2      413.13      424.81     18.01 o 
  -5  -3   2      464.55      504.98     19.59 o 
  -4  -3   2      607.99      591.35     14.64 o 
  -3  -3   2      313.22      307.92      8.17 o 
  -2  -3   2     1746.39     1692.64     29.39 o 
   1  -3   2      586.78      549.49     11.84 o 
   2  -3   2       91.26       75.68      3.22 o 
   3  -3   2     1304.48     1362.06     30.35 o 
   4  -3   2      783.93      716.37     18.07 o 
   5  -3   2       64.10       62.95      8.91 o 
   6  -3   2       49.42       57.13      5.07 o 
   7  -3   2      277.56      295.46     16.72 o 
  -8  -2   2      118.89      127.27     11.93 o 
  -7  -2   2      174.43      173.76     10.60 o 
  -6  -2   2       89.27       86.77      9.48 o 
  -5  -2   2      237.46      252.73     18.04 o 
  -4  -2   2      320.72      338.79      9.61 o 
  -3  -2   2      565.72      559.38     13.46 o 
  -2  -2   2      243.11      230.68      5.78 o 
  -1  -2   2     1672.37     1545.87     26.44 o 
   0  -2   2      545.52      514.98     10.07 o 
   1  -2   2     1010.15      949.26     17.56 o 
   2  -2   2      225.51      229.55      7.62 o 
   3  -2   2      133.18      133.95      5.10 o 
   4  -2   2       78.13       77.61      5.35 o 
   5  -2   2      394.39      396.86     20.73 o 
   6  -2   2      157.31      157.81     12.80 o 
   7  -2   2       41.49       37.95      5.14 o 
  -8  -1   2       93.00       85.14      8.79 o 
  -7  -1   2      519.79      501.42     24.48 o 
  -6  -1   2       67.32       68.06      5.46 o 
  -5  -1   2      210.73      203.49     16.33 o 
  -4  -1   2      364.17      355.36      6.05 o 
  -3  -1   2      382.70      372.62      9.82 o 
  -2  -1   2      290.65      276.89      7.09 o 
  -1  -1   2     2831.67     2375.17     48.74 o 
   0  -1   2     1962.48     1802.36     31.12 o 
   2  -1   2      721.49      725.71     14.47 o 
   3  -1   2      451.74      504.22     13.03 o 
   4  -1   2      469.81      464.34     12.95 o 
   5  -1   2       42.06       35.45      3.98 o 
   6  -1   2        9.02        6.81      3.93 o 
   7  -1   2      272.63      273.08     15.51 o 
   8  -1   2       18.23       13.86     11.44 o 
  -8   0   2      372.45      385.32     30.42 o 
  -7   0   2        2.44        3.60      4.70 o 
  -6   0   2        6.65        6.56      5.61 o 
  -5   0   2      483.93      518.94     20.55 o 
  -4   0   2        0.57        0.83      0.57 o 
  -3   0   2       89.50      108.92      4.31 o 
  -2   0   2      563.86      521.91     10.93 o 
  -1   0   2        3.10        1.60      0.56 o 
   0   0   2        8.52        8.78      0.45 o 
   1   0   2      489.68      481.14      9.69 o 
   2   0   2     2446.58     2318.06     48.80 o 
   3   0   2       11.77        8.62      3.86 o 
   4   0   2       88.82       99.72      5.39 o 
   5   0   2      463.73      491.44     19.99 o 
   6   0   2      116.91      120.46      7.42 o 
   7   0   2       19.17       16.72      8.97 o 
   8   0   2      276.29      258.08     17.08 o 
  -8   1   2       94.06       87.16      8.95 o 
  -7   1   2      515.60      505.82     29.28 o 
  -6   1   2       70.39       62.09      5.13 o 
  -5   1   2      206.92      195.70     14.55 o 
  -4   1   2      381.53      372.69     16.80 o 
  -3   1   2      369.31      385.76     10.58 o 
  -2   1   2      282.76      266.30      5.59 o 
   0   1   2     1920.64     1898.00     67.20 o 
   1   1   2      852.51      821.13     15.31 o 
   2   1   2      712.74      735.83     10.35 o 
   3   1   2      453.94      496.41     12.86 o 
   4   1   2      465.70      469.28     13.22 o 
   5   1   2       43.17       39.63      4.51 o 
   6   1   2        9.01       14.33      6.13 o 
   7   1   2      281.56      286.11     19.34 o 
   8   1   2       17.41       12.65      7.21 o 
  -8   2   2      118.49      140.43     13.09 o 
  -7   2   2      171.49      165.19     10.88 o 
  -6   2   2       83.29       83.58      6.33 o 
  -5   2   2      239.93      251.23     18.30 o 
  -4   2   2      324.60      360.45      6.43 o 
  -3   2   2      558.73      550.13      9.74 o 
  -2   2   2      236.70      236.01      3.22 o 
  -1   2   2     1700.08     1589.34     38.31 o 
   0   2   2      552.31      550.81      7.51 o 
   1   2   2      999.50      963.96     31.09 o 
   2   2   2      216.96      204.46      5.30 o 
   3   2   2      133.78      141.48      5.14 o 
   4   2   2       84.06       78.71      3.05 o 
   5   2   2      405.99      394.74     16.67 o 
   6   2   2      160.45      163.06     13.71 o 
   7   2   2       39.84       40.96      4.95 o 
  -8   3   2       54.76       42.75      4.79 o 
  -7   3   2      213.07      213.08     13.12 o 
  -6   3   2      416.82      428.61     19.47 o 
  -5   3   2      473.52      471.34     20.71 o 
  -4   3   2      622.18      608.66      9.34 o 
  -3   3   2      322.46      307.69      6.95 o 
  -2   3   2     1751.32     1647.40     14.58 o 
  -1   3   2     4513.41     3740.61     76.98 o 
   0   3   2     3805.32     3847.35     78.72 o 
   1   3   2      571.85      530.35     24.39 o 
   2   3   2       90.15       87.90      2.72 o 
   3   3   2     1300.98     1310.08     44.51 o 
   4   3   2      775.54      747.22     15.05 o 
   5   3   2       65.74       67.67      5.12 o 
   6   3   2       45.68       48.50      4.79 o 
   7   3   2      283.23      293.94     16.81 o 
  -8   4   2       28.80       20.45      8.49 o 
  -7   4   2       98.52      115.77      8.44 o 
  -6   4   2      474.10      503.91     22.34 o 
  -5   4   2      187.82      177.32      7.94 o 
  -4   4   2      733.85      723.82     11.76 o 
  -3   4   2     1080.29     1072.81     12.65 o 
  -2   4   2      600.21      630.13      7.07 o 
  -1   4   2     1192.59     1150.49     10.48 o 
   0   4   2     1461.07     1429.07     14.87 o 
   1   4   2      458.25      423.60      8.02 o 
   2   4   2       89.41       93.75      2.67 o 
   3   4   2      940.56      952.33     15.78 o 
   4   4   2      985.71     1041.88     50.14 o 
   5   4   2      205.98      209.20     10.40 o 
   6   4   2      390.64      416.34     28.49 o 
   7   4   2      155.27      148.82     10.17 o 
  -8   5   2       33.01       29.72      3.66 o 
  -7   5   2      122.14      138.32     18.24 o 
  -6   5   2      158.21      162.97     15.29 o 
  -5   5   2      112.96      112.81      3.48 o 
  -4   5   2      519.03      522.01     10.19 o 
  -3   5   2      245.02      246.31      6.29 o 
  -2   5   2     1919.60     1940.66     23.58 o 
  -1   5   2     2135.83     2067.43     27.88 o 
   0   5   2       48.90       53.75      1.19 o 
   1   5   2      224.93      218.17      4.68 o 
   2   5   2      283.57      284.61      4.86 o 
   3   5   2      186.87      181.89      6.92 o 
   4   5   2      234.55      235.27      8.11 o 
   5   5   2      187.84      163.23      7.06 o 
   6   5   2       75.66       76.15      8.77 o 
   7   5   2       87.11       83.37      8.30 o 
  -7   6   2      160.08      149.98      7.07 o 
  -6   6   2      287.27      303.43     15.36 o 
  -5   6   2      145.97      151.40      3.78 o 
  -4   6   2      471.39      495.78      9.84 o 
  -3   6   2      190.21      206.10      3.28 o 
  -2   6   2     1004.12     1081.18     12.18 o 
  -1   6   2      957.18      990.13     12.90 o 
   0   6   2      560.38      570.53      7.59 o 
   1   6   2      583.60      567.64      6.72 o 
   2   6   2      213.71      199.96      7.05 o 
   3   6   2      217.71      210.91      4.07 o 
   4   6   2      457.56      488.75     11.03 o 
   5   6   2       12.32       14.09      5.06 o 
   6   6   2      166.44      171.27     11.69 o 
   7   6   2       49.34       46.63      5.00 o 
  -7   7   2      171.93      190.40      8.26 o 
  -6   7   2      347.37      358.91     16.43 o 
  -5   7   2       24.88       25.16      1.70 o 
  -4   7   2       37.01       40.73      2.22 o 
  -3   7   2      808.65      796.14     20.11 o 
  -2   7   2      394.83      425.54      5.70 o 
  -1   7   2      317.23      330.92      5.87 o 
   0   7   2     1347.58     1322.46     17.22 o 
   1   7   2      680.51      713.25     14.01 o 
   2   7   2       34.79       35.64      1.45 o 
   3   7   2      584.08      586.54     13.22 o 
   4   7   2      297.43      288.94      8.21 o 
   5   7   2       50.66       50.85      2.82 o 
   6   7   2      222.81      224.77      7.69 o 
   7   7   2       70.46       78.54      5.77 o 
  -7   8   2       87.81       83.18      4.88 o 
  -6   8   2        2.16        2.66      2.34 o 
  -5   8   2      104.32      105.77      3.00 o 
  -4   8   2       87.06       79.30      3.94 o 
  -3   8   2       22.70       23.41      1.47 o 
  -2   8   2      412.28      420.79      6.16 o 
  -1   8   2       53.66       66.46      2.01 o 
   0   8   2       35.63       35.27      1.12 o 
   1   8   2      286.98      292.11      5.01 o 
   2   8   2      157.59      155.60      3.38 o 
   3   8   2      525.16      527.23     11.64 o 
   4   8   2       40.80       43.53      2.20 o 
   5   8   2      460.74      486.34     18.86 o 
   6   8   2       48.35       43.13      3.07 o 
   7   8   2       57.84       62.25      3.76 o 
  -7   9   2        2.90        1.13      1.83 o 
  -6   9   2      127.88      126.82      6.49 o 
  -5   9   2       31.38       38.96      2.44 o 
  -4   9   2      198.88      206.31      4.84 o 
  -3   9   2     1426.72     1447.21     26.47 o 
  -2   9   2      596.73      602.30      8.89 o 
  -1   9   2      543.48      561.59      7.51 o 
   0   9   2     2444.03     2385.09     45.07 o 
   1   9   2      250.69      250.13      4.00 o 
   2   9   2      803.88      753.96     14.69 o 
   3   9   2      524.35      539.44     10.96 o 
   4   9   2      161.35      155.70      4.65 o 
   5   9   2      104.97      100.98      4.42 o 
   6   9   2       72.61       78.36      3.79 o 
   7   9   2       71.54       74.93      4.26 o 
  -7  10   2       69.26       72.43      6.55 o 
  -6  10   2       99.80       96.12      5.22 o 
  -5  10   2      439.40      475.00     14.25 o 
  -4  10   2      134.79      127.49      4.22 o 
  -3  10   2        2.40        1.21      1.16 o 
  -2  10   2      563.60      588.21     14.48 o 
  -1  10   2      247.21      249.67      5.73 o 
   0  10   2       94.75       90.69      2.74 o 
   1  10   2      133.04      132.56      3.71 o 
   2  10   2      348.08      375.78     10.39 o 
   3  10   2      228.45      229.38      6.85 o 
   4  10   2      124.09      116.91      4.01 o 
   5  10   2      202.85      195.93      5.87 o 
   6  10   2        5.68        3.83      1.82 o 
  -6  11   2      174.84      179.36      6.80 o 
  -5  11   2       95.60       96.07      4.49 o 
  -4  11   2      133.68      132.99      3.88 o 
  -3  11   2      440.33      426.39     11.45 o 
  -2  11   2      167.66      163.17      6.11 o 
  -1  11   2      307.22      298.47      8.13 o 
   0  11   2      771.01      783.77     14.36 o 
   1  11   2      389.50      385.02      9.28 o 
   2  11   2      345.06      346.46      7.81 o 
   3  11   2     1011.35     1043.96     20.73 o 
   4  11   2       18.30       21.29      3.49 o 
   5  11   2       26.90       26.65      2.62 o 
   6  11   2       22.75       21.87      3.77 o 
  -6  12   2       12.67       11.47      6.53 o 
  -5  12   2      545.30      557.33     11.22 o 
  -4  12   2       92.48       95.28      3.71 o 
  -3  12   2       46.09       42.69      2.24 o 
  -2  12   2       44.04       51.48      2.75 o 
  -1  12   2      160.07      156.00      4.15 o 
   0  12   2       74.84       74.42      3.08 o 
   1  12   2       51.98       53.79      1.90 o 
   2  12   2      552.19      545.96     13.81 o 
   3  12   2      372.70      382.79      9.61 o 
   4  12   2      160.91      158.07      5.12 o 
   5  12   2      155.15      158.07      4.99 o 
   6  12   2       89.28       86.91      3.67 o 
  -6  13   2       26.04       22.05     12.21 o 
  -5  13   2       10.93        7.55      3.17 o 
  -4  13   2       54.96       51.66      3.27 o 
  -3  13   2       75.28       81.57      2.78 o 
  -2  13   2       10.07       11.68      3.01 o 
  -1  13   2      131.32      129.11      5.07 o 
   0  13   2      133.80      126.62      5.03 o 
   1  13   2       40.15       36.11      2.86 o 
   2  13   2      110.99      106.22      3.61 o 
   3  13   2       56.56       55.34      2.96 o 
   4  13   2      167.90      172.20      4.69 o 
   5  13   2       37.18       35.41      2.56 o 
  -5  14   2        5.90        5.36      1.80 o 
  -4  14   2      276.90      268.41     10.44 o 
  -3  14   2       55.64       50.04      3.54 o 
  -2  14   2      107.19      106.54      4.17 o 
  -1  14   2      176.64      172.39      9.81 o 
   0  14   2       76.66       73.31      3.02 o 
   1  14   2      144.17      149.92      6.58 o 
   2  14   2      247.14      250.68      9.46 o 
   3  14   2      144.00      135.84      4.25 o 
   4  14   2      241.04      243.09      6.97 o 
   5  14   2        2.21        1.56      1.55 o 
  -5  15   2       59.49       57.02      3.47 o 
  -4  15   2      259.15      266.82      8.77 o 
  -3  15   2       62.48       63.32      3.36 o 
  -2  15   2      283.30      295.69      9.59 o 
  -1  15   2      526.71      552.81     18.95 o 
   0  15   2      122.99      128.51      4.29 o 
   1  15   2      274.69      267.92     12.57 o 
   2  15   2      162.35      162.27      6.88 o 
   3  15   2       87.10       91.28      4.22 o 
   4  15   2      244.08      228.68     11.48 o 
  -4  16   2      100.52       95.86      3.92 o 
  -3  16   2      132.42      134.61      4.29 o 
  -2  16   2        1.55        1.24      1.08 o 
  -1  16   2       68.85       75.82      5.49 o 
   0  16   2       26.55       18.77      6.64 o 
   1  16   2      105.86      110.00      7.07 o 
   2  16   2       47.11       47.33      4.78 o 
   3  16   2       97.34       93.55      5.60 o 
   4  16   2       58.72       55.67      3.02 o 
  -3  17   2       67.32       65.87      3.49 o 
  -2  17   2      199.70      207.35      7.66 o 
  -1  17   2      255.69      266.91     12.09 o 
   0  17   2      149.81      157.81      8.59 o 
   1  17   2      414.69      410.03     11.84 o 
   2  17   2      102.67      107.00      7.41 o 
   3  17   2       29.26       32.01      3.48 o 
  -2  18   2       16.98       15.42      9.36 o 
  -1  18   2      102.70      103.41      8.31 o 
   0  18   2       37.08       38.61      7.87 o 
   1  18   2       44.33       39.13      4.56 o 
   2  18   2      123.16      120.14      8.44 o 
   2 -13   3       60.44       66.82      3.80 o 
   3 -13   3       48.43       46.60      4.79 o 
   1 -12   3       72.15       68.84      5.15 o 
   2 -12   3       30.55       28.21      2.61 o 
   3 -12   3       27.57       22.74      8.98 o 
   4 -12   3       76.01       78.05      7.48 o 
   1 -11   3      279.59      274.91     11.65 o 
   2 -11   3      243.07      245.85     14.37 o 
   3 -11   3       75.22       76.77      4.72 o 
   4 -11   3       36.11       37.28      4.17 o 
   5 -11   3      133.88      135.74      8.57 o 
   1 -10   3        0.01        0.97      1.26 o 
   2 -10   3      117.04      122.63      6.26 o 
   3 -10   3      430.92      411.18     22.06 o 
   4 -10   3      126.58      118.64      8.91 o 
   5 -10   3      232.67      232.81     11.71 o 
   6 -10   3       14.74       10.24      8.73 o 
   0  -9   3     1811.10     1610.38     36.10 o 
   1  -9   3      330.65      352.76     14.50 o 
   2  -9   3      702.72      721.12     26.60 o 
   3  -9   3      886.72      889.38     32.79 o 
   4  -9   3       93.91       88.48      6.57 o 
   5  -9   3      256.02      284.52     14.87 o 
   6  -9   3      137.92      143.76      7.63 o 
   0  -8   3      162.86      177.78      7.22 o 
   1  -8   3      238.37      253.39      7.75 o 
   2  -8   3      296.24      286.67     12.50 o 
   3  -8   3      157.78      159.15     11.90 o 
   4  -8   3       80.82       88.36      6.20 o 
   5  -8   3      204.25      220.53     14.49 o 
   6  -8   3       65.30       62.75      6.15 o 
  -3  -7   3      362.27      362.16     13.39 o 
   0  -7   3      510.46      506.92     14.83 o 
   1  -7   3       97.16       98.92      6.00 o 
   2  -7   3       87.42       90.70      4.06 o 
   3  -7   3      297.90      323.65     13.97 o 
   4  -7   3       49.98       52.04      4.12 o 
   5  -7   3      492.34      500.73     33.13 o 
   6  -7   3        3.43        2.20      2.39 o 
   7  -7   3       48.35       42.08      8.91 o 
  -5  -6   3      128.45      132.23      7.56 o 
  -4  -6   3      864.91      841.47     29.96 o 
  -3  -6   3       80.00       74.95      2.69 o 
  -2  -6   3      360.41      360.69      7.93 o 
  -1  -6   3      370.25      342.01      8.23 o 
   0  -6   3      116.81      121.63      4.64 o 
   1  -6   3      496.73      507.24     14.67 o 
   2  -6   3      427.71      460.23     11.98 o 
   3  -6   3      301.68      299.25     12.72 o 
   4  -6   3       43.07       35.41      3.23 o 
   5  -6   3       55.81       61.85     10.19 o 
   6  -6   3      145.62      148.25      9.52 o 
   7  -6   3        3.17        4.18      2.79 o 
  -6  -5   3      373.13      349.21     24.53 o 
  -5  -5   3      242.06      240.88     12.83 o 
  -4  -5   3      396.96      385.38     15.20 o 
  -3  -5   3      650.55      649.99     14.60 o 
  -2  -5   3      254.23      253.41      6.19 o 
   0  -5   3     1300.39     1384.41     25.89 o 
   1  -5   3     2296.71     2261.40     47.39 o 
   2  -5   3      183.17      182.40      6.38 o 
   3  -5   3      222.37      224.50      7.91 o 
   4  -5   3      411.01      376.68     15.46 o 
   5  -5   3      225.11      240.77     13.57 o 
   6  -5   3       96.23      103.24     14.54 o 
   7  -5   3      150.83      148.46     13.96 o 
  -7  -4   3      220.15      235.55     11.66 o 
  -6  -4   3       14.67       14.59      9.07 o 
  -5  -4   3      438.81      443.27     17.51 o 
  -4  -4   3      846.89      824.59     31.54 o 
  -3  -4   3      316.98      336.37      9.08 o 
  -2  -4   3       81.92       86.54      2.90 o 
   0  -4   3      123.11      153.21      4.96 o 
   1  -4   3      280.81      307.04      8.20 o 
   2  -4   3      772.65      734.47     17.75 o 
   3  -4   3      860.45      782.49     19.11 o 
   4  -4   3       12.46       11.02      6.16 o 
   5  -4   3      139.41      155.63     13.30 o 
   6  -4   3      152.19      155.60     11.57 o 
   7  -4   3       93.09      111.12      7.89 o 
  -8  -3   3       72.10       76.28      6.71 o 
  -7  -3   3       18.00       16.23      2.99 o 
  -6  -3   3       17.21       17.05      7.34 o 
  -5  -3   3      652.76      630.86     24.07 o 
  -4  -3   3      509.43      518.86     20.36 o 
  -3  -3   3      324.82      322.81      8.52 o 
  -2  -3   3     1203.93     1147.15     20.66 o 
  -1  -3   3     1312.42     1248.10     23.31 o 
   0  -3   3     2249.30     2086.72     37.46 o 
   1  -3   3     2579.36     2332.79     49.29 o 
   2  -3   3     1837.52     1794.81     39.02 o 
   3  -3   3      412.27      400.02     11.16 o 
   4  -3   3     1205.26     1218.44     45.88 o 
   5  -3   3      236.63      227.17     13.16 o 
   6  -3   3      303.87      341.37     21.72 o 
   7  -3   3       90.76       89.08      7.05 o 
  -8  -2   3      122.98      115.29      8.71 o 
  -7  -2   3      114.36      101.72      6.59 o 
  -6  -2   3      229.51      203.83     10.13 o 
  -5  -2   3      425.79      456.07     18.28 o 
  -4  -2   3      173.75      163.66      8.94 o 
  -3  -2   3       85.19       87.91      3.74 o 
  -2  -2   3      123.98      121.21      4.24 o 
  -1  -2   3      369.80      378.21      8.69 o 
   0  -2   3     2890.28     2708.09     56.58 o 
   1  -2   3      211.04      218.92      6.01 o 
   2  -2   3       54.94       54.92      2.97 o 
   3  -2   3      430.28      446.67     13.02 o 
   4  -2   3      224.46      218.47     10.30 o 
   5  -2   3      202.19      178.14     10.75 o 
   6  -2   3      602.18      589.06     48.49 o 
   7  -2   3      181.53      194.43     12.76 o 
  -8  -1   3      181.23      191.36     13.44 o 
  -7  -1   3      282.47      289.89     27.31 o 
  -6  -1   3       88.23       81.66      5.80 o 
  -5  -1   3      894.39      950.78     35.21 o 
  -4  -1   3      207.00      216.29      7.46 o 
  -3  -1   3      394.45      414.73     10.83 o 
  -2  -1   3     1023.94      984.72     18.89 o 
  -1  -1   3      436.59      457.27     10.38 o 
   0  -1   3     3855.29     3603.97     74.28 o 
   1  -1   3     1361.16     1408.89     25.71 o 
   2  -1   3      255.37      250.43      6.93 o 
   3  -1   3      148.07      153.07      6.02 o 
   4  -1   3      614.71      609.88     25.95 o 
   5  -1   3       94.47      101.79     10.02 o 
   6  -1   3       21.36       19.23     10.71 o 
   7  -1   3      225.54      206.36     12.54 o 
  -8   0   3       78.44       97.23      8.77 o 
  -7   0   3       85.89       78.90      7.48 o 
  -6   0   3      133.88      123.83      8.91 o 
  -5   0   3      286.89      291.34     12.91 o 
  -4   0   3      122.76      127.13      5.39 o 
  -3   0   3     2319.74     2283.51     48.09 o 
  -2   0   3      185.48      160.19      2.80 o 
  -1   0   3        9.98       11.88      0.66 o 
   0   0   3     1070.18     1021.72     18.87 o 
   1   0   3     1461.92     1392.79     25.54 o 
   2   0   3       38.67       40.16      2.75 o 
   3   0   3       22.12       22.72      2.61 o 
   4   0   3      200.14      183.07      9.28 o 
   5   0   3       38.78       35.65      3.94 o 
   6   0   3      149.39      165.44     12.77 o 
   7   0   3       44.97       42.91      5.90 o 
  -8   1   3      178.74      198.31     13.75 o 
  -7   1   3      282.36      311.74     15.08 o 
  -6   1   3       88.40       88.36      6.31 o 
  -5   1   3      893.38      877.00     34.16 o 
  -4   1   3      203.79      198.54      7.29 o 
  -3   1   3      392.21      396.54     10.82 o 
  -2   1   3     1034.51      999.77     46.08 o 
  -1   1   3      452.20      469.42      9.63 o 
   0   1   3     3887.71     3621.38    178.09 o 
   1   1   3     1343.26     1361.92     49.99 o 
   2   1   3      246.57      242.65      9.52 o 
   3   1   3      140.98      131.30      5.60 o 
   4   1   3      620.29      622.48     27.84 o 
   5   1   3       98.33      109.37      7.04 o 
   6   1   3       22.08       23.27     14.24 o 
   7   1   3      227.20      237.67     14.53 o 
  -8   2   3      124.46      114.25      9.13 o 
  -7   2   3      114.28      113.24      8.38 o 
  -6   2   3      240.36      235.89     12.16 o 
  -5   2   3      416.25      480.89     20.13 o 
  -4   2   3      174.41      161.96      6.58 o 
  -3   2   3       76.13       79.78      1.57 o 
  -2   2   3      126.63      121.25      1.86 o 
  -1   2   3      378.25      381.04     10.65 o 
   0   2   3     2906.23     2692.41     55.57 o 
   1   2   3      208.79      222.71      4.83 o 
   2   2   3       54.98       57.77      2.28 o 
   3   2   3      429.77      466.61      9.09 o 
   4   2   3      231.47      217.49     10.43 o 
   5   2   3      195.86      205.75     12.42 o 
   6   2   3      601.36      573.18     38.90 o 
   7   2   3      183.37      187.96     12.43 o 
  -8   3   3       71.16       69.71      4.94 o 
  -7   3   3       18.20       19.16      8.72 o 
  -6   3   3       17.04       17.11     12.12 o 
  -5   3   3      649.21      638.15     24.35 o 
  -4   3   3      507.80      527.31      9.76 o 
  -3   3   3      319.78      316.00      4.02 o 
  -2   3   3     1169.37     1109.07     15.00 o 
  -1   3   3     1284.70     1267.40     13.13 o 
   0   3   3     2256.73     2136.84     31.62 o 
   1   3   3     2539.18     2487.28     36.92 o 
   2   3   3     1818.07     1696.49     30.43 o 
   3   3   3      422.10      432.54     14.18 o 
   4   3   3     1218.44     1200.66     45.07 o 
   5   3   3      244.86      242.25     16.41 o 
   6   3   3      304.83      296.40     24.42 o 
   7   3   3       88.34       96.30     14.10 o 
  -8   4   3       61.74       62.05      4.84 o 
  -7   4   3      221.06      218.13      8.84 o 
  -6   4   3       13.27       10.25      4.42 o 
  -5   4   3      440.42      420.99     12.29 o 
  -4   4   3      858.00      849.83     15.85 o 
  -3   4   3      323.63      339.74      7.27 o 
  -2   4   3       81.97       89.15      1.80 o 
  -1   4   3     1558.89     1538.70     13.67 o 
   0   4   3      124.50      142.18      2.88 o 
   1   4   3      283.96      312.50      4.08 o 
   2   4   3      791.92      788.16     13.26 o 
   3   4   3      857.44      812.61     14.10 o 
   4   4   3       12.15        9.78      3.63 o 
   5   4   3      142.93      152.44      7.37 o 
   6   4   3      146.66      151.15      9.27 o 
   7   4   3       91.72       89.33      6.92 o 
  -7   5   3      100.92       96.40      5.52 o 
  -6   5   3      377.36      387.00     18.69 o 
  -5   5   3      236.27      239.85     12.20 o 
  -4   5   3      398.26      391.96      8.17 o 
  -3   5   3      650.41      680.85      9.84 o 
  -2   5   3      265.06      255.28      3.79 o 
  -1   5   3       32.47       30.69      1.19 o 
   1   5   3     2277.06     2208.35     26.78 o 
   2   5   3      179.23      172.09      3.19 o 
   3   5   3      225.58      230.03      5.79 o 
   4   5   3      405.36      404.29     15.75 o 
   5   5   3      226.89      239.67      9.03 o 
   6   5   3       96.52       92.90      9.49 o 
   7   5   3      151.34      150.08     13.36 o 
  -7   6   3      145.48      153.81      9.10 o 
  -6   6   3       40.88       42.55      3.87 o 
  -5   6   3      124.83      116.12      5.53 o 
  -4   6   3      848.25      856.90     16.00 o 
  -3   6   3       81.18       81.44      2.17 o 
  -2   6   3      362.32      394.27      5.26 o 
  -1   6   3      360.98      347.92      5.05 o 
   0   6   3      110.74      123.17      2.53 o 
   1   6   3      495.84      493.51     16.07 o 
   2   6   3      435.49      451.72      6.90 o 
   3   6   3      295.54      290.40      7.27 o 
   4   6   3       43.03       40.01      2.66 o 
   5   6   3       55.76       57.81      6.35 o 
   6   6   3      145.96      143.75      6.49 o 
   7   6   3        3.20        2.27      3.01 o 
  -7   7   3        8.34       13.47      6.85 o 
  -6   7   3      683.60      663.99     32.62 o 
  -5   7   3       55.89       56.52      3.88 o 
  -4   7   3      388.96      389.01      8.14 o 
  -3   7   3      357.37      379.89     13.50 o 
  -2   7   3      185.10      186.02      3.49 o 
  -1   7   3      760.78      781.13     26.07 o 
   0   7   3      514.72      501.32      7.21 o 
   1   7   3      102.20      107.48      3.99 o 
   2   7   3       84.23       84.37      2.37 o 
   3   7   3      297.11      323.84     10.20 o 
   4   7   3       53.31       52.01      2.32 o 
   5   7   3      497.81      495.34     19.77 o 
   6   7   3        3.80        4.72      1.80 o 
   7   7   3       49.33       50.53      4.04 o 
  -7   8   3       48.97       48.23      8.76 o 
  -6   8   3       83.65       81.91      6.33 o 
  -5   8   3      182.12      183.33      7.49 o 
  -4   8   3      667.93      692.99     13.78 o 
  -3   8   3      136.33      135.27      5.20 o 
  -2   8   3      546.52      560.22      7.61 o 
  -1   8   3      262.65      277.70      5.91 o 
   0   8   3      157.72      173.57      3.38 o 
   1   8   3      232.96      243.71      3.69 o 
   2   8   3      289.82      281.99      7.57 o 
   3   8   3      153.99      153.94      6.89 o 
   4   8   3       76.67       74.83      3.20 o 
   5   8   3      207.21      200.20      7.63 o 
   6   8   3       66.68       62.71      3.82 o 
  -7   9   3       95.93      104.80      8.50 o 
  -6   9   3      208.71      206.16      7.74 o 
  -5   9   3       22.32       24.48      3.36 o 
  -4   9   3      112.11       99.71      3.43 o 
  -3   9   3      232.90      212.73      8.03 o 
  -2   9   3      254.24      251.24      5.61 o 
  -1   9   3     1201.68     1213.66     38.02 o 
   0   9   3     1799.29     1716.72     29.10 o 
   1   9   3      331.45      345.40      7.68 o 
   2   9   3      690.55      717.75     20.98 o 
   3   9   3      883.90      880.12     16.62 o 
   4   9   3       91.71       91.24      3.32 o 
   5   9   3      252.76      265.86      8.73 o 
   6   9   3      135.62      136.29      5.41 o 
  -6  10   3       60.61       69.48     13.53 o 
  -5  10   3      135.41      130.64      6.61 o 
  -4  10   3      145.42      152.48      6.23 o 
  -3  10   3      132.71      132.41      3.52 o 
  -2  10   3       97.44       98.77      4.14 o 
  -1  10   3       12.37       11.64      2.85 o 
   0  10   3      272.45      264.61      6.21 o 
   1  10   3        0.01        1.69      1.43 o 
   2  10   3      115.34      121.99      3.26 o 
   3  10   3      431.58      438.16     11.30 o 
   4  10   3      131.76      136.77      5.75 o 
   5  10   3      231.45      239.78      5.84 o 
   6  10   3       15.06       11.11      4.69 o 
  -6  11   3        4.79        2.62      2.84 o 
  -5  11   3      175.74      158.50      6.98 o 
  -4  11   3       79.35       79.26      2.46 o 
  -3  11   3      457.23      452.30     11.69 o 
  -2  11   3       63.84       53.86      2.22 o 
  -1  11   3      604.85      569.14     12.07 o 
   0  11   3      983.04      980.85     21.23 o 
   1  11   3      274.10      277.26      5.91 o 
   2  11   3      246.63      253.51      6.95 o 
   3  11   3       77.02       76.35      2.84 o 
   4  11   3       36.53       31.63      1.83 o 
   5  11   3      126.27      132.24      4.45 o 
   6  11   3       12.92       11.34      4.56 o 
  -6  12   3       45.51       48.57      3.76 o 
  -5  12   3       55.78       55.97      4.53 o 
  -4  12   3      302.97      316.26     12.03 o 
  -3  12   3      485.01      503.28     16.86 o 
  -2  12   3      649.44      650.64     16.85 o 
  -1  12   3      155.37      153.47      7.50 o 
   0  12   3       83.03       90.69      4.11 o 
   1  12   3       69.66       73.42      4.21 o 
   2  12   3       29.43       32.30      1.95 o 
   3  12   3       26.08       24.71      1.78 o 
   4  12   3       79.50       76.25      3.90 o 
   5  12   3       76.46       73.22      3.03 o 
  -5  13   3       87.58       87.75      5.83 o 
  -4  13   3       51.68       49.25      2.61 o 
  -3  13   3       93.74       99.29      3.40 o 
  -2  13   3      324.09      318.15     10.96 o 
  -1  13   3       58.74       48.39      2.88 o 
   0  13   3      126.41      126.32      3.95 o 
   1  13   3      465.36      474.64     13.23 o 
   2  13   3       58.78       58.93      5.62 o 
   3  13   3       48.33       50.16      2.99 o 
   4  13   3      314.73      312.19      8.86 o 
   5  13   3       34.47       32.95      2.80 o 
  -5  14   3       76.74       73.69      4.96 o 
  -4  14   3       64.52       62.95      3.12 o 
  -3  14   3      246.31      243.34      9.16 o 
  -2  14   3       50.84       51.06      2.61 o 
  -1  14   3      252.06      265.80     10.99 o 
   0  14   3       36.76       29.87      2.38 o 
   1  14   3       17.67       17.09      2.32 o 
   2  14   3       16.55       16.54      5.04 o 
   3  14   3       63.50       58.92      3.24 o 
   4  14   3       15.98       12.16      5.25 o 
  -4  15   3       46.21       44.78      2.71 o 
  -3  15   3       43.95       42.99      2.93 o 
  -2  15   3      207.77      198.42      5.24 o 
  -1  15   3      300.42      284.63     10.74 o 
   0  15   3      121.62      111.25      5.59 o 
   1  15   3      686.41      701.57     27.35 o 
   2  15   3       36.23       39.64      4.62 o 
   3  15   3       64.31       63.49      9.81 o 
   4  15   3      290.41      332.47     14.46 o 
  -4  16   3      290.86      297.56      9.05 o 
  -3  16   3       45.46       47.36      3.60 o 
  -2  16   3      103.87      108.10      4.59 o 
  -1  16   3      187.49      187.69      7.59 o 
   0  16   3       17.56       14.83      6.30 o 
   1  16   3      118.99      117.56      6.67 o 
   2  16   3       50.34       50.97      3.90 o 
   3  16   3      100.15      100.70      7.35 o 
  -3  17   3        0.32        0.96      1.10 o 
  -2  17   3      138.64      139.57      7.31 o 
  -1  17   3        0.71        0.73      1.19 o 
   0  17   3      218.55      220.81      9.61 o 
   1  17   3       18.95       16.37      7.39 o 
   2  17   3      160.07      160.65     10.29 o 
  -1  18   3      130.37      132.45      7.12 o 
   0  18   3      178.01      171.17      9.29 o 
   1  18   3       31.06       28.42      3.01 o 
   2 -14   4      231.77      229.50     10.61 o 
   2 -13   4       53.81       55.92     10.96 o 
   3 -13   4       93.46       90.44      8.17 o 
   1 -12   4      194.47      194.42      9.41 o 
   2 -12   4      194.38      206.87     14.57 o 
   3 -12   4      150.11      154.66      9.55 o 
   4 -12   4      189.75      180.52     10.49 o 
   1 -11   4        5.39        5.77      3.20 o 
   2 -11   4      208.56      196.20      9.56 o 
   3 -11   4       53.52       54.61     11.84 o 
   4 -11   4       15.47       18.13      4.04 o 
   5 -11   4      186.98      182.12      8.58 o 
   0 -10   4      594.40      553.74     21.48 o 
   1 -10   4       40.76       35.03      3.23 o 
   2 -10   4       12.96       11.50      6.57 o 
   3 -10   4        7.45        4.51      3.25 o 
   4 -10   4      199.12      193.94     15.26 o 
   5 -10   4       26.61       28.12      3.87 o 
   6 -10   4        8.41        5.58      5.62 o 
   0  -9   4      406.65      402.93     16.18 o 
   1  -9   4      367.58      348.25     14.25 o 
   2  -9   4     1212.99     1282.94     61.80 o 
   3  -9   4       71.67       68.00      5.54 o 
   4  -9   4       80.17       80.23      5.75 o 
   5  -9   4      292.04      293.57     13.21 o 
   6  -9   4       39.00       40.57     11.27 o 
  -1  -8   4      396.24      396.06     14.40 o 
   0  -8   4      672.82      698.46     27.08 o 
   1  -8   4      461.37      499.96     20.06 o 
   2  -8   4      186.26      191.48     15.56 o 
   3  -8   4      172.86      170.56      9.12 o 
   4  -8   4       57.80       52.98      4.84 o 
   5  -8   4       51.44       46.89      5.49 o 
   6  -8   4       13.77       12.12      6.49 o 
  -2  -7   4      418.13      404.15     14.77 o 
   0  -7   4       31.73       32.59      3.04 o 
   1  -7   4       82.53       79.13      4.04 o 
   2  -7   4      897.97      969.55     36.68 o 
   3  -7   4      301.70      314.05     15.43 o 
   4  -7   4      124.51      126.11      7.36 o 
   5  -7   4      138.76      138.57      7.87 o 
   6  -7   4        1.37        1.10      3.68 o 
  -4  -6   4      608.00      643.32     23.49 o 
  -3  -6   4      319.48      333.66     12.84 o 
   0  -6   4      665.36      644.62     17.14 o 
   1  -6   4      581.03      553.19     15.82 o 
   2  -6   4      440.04      490.74     19.75 o 
   3  -6   4        9.91        9.80      6.69 o 
   4  -6   4      290.11      296.40     17.21 o 
   5  -6   4        9.41       15.26      8.48 o 
   6  -6   4      200.00      203.95     12.38 o 
  -5  -5   4      292.37      307.46     13.07 o 
  -4  -5   4     1407.37     1365.29     48.26 o 
  -3  -5   4       67.24       68.66      3.60 o 
  -2  -5   4       88.03      102.00      3.29 o 
  -1  -5   4      284.55      296.37     10.44 o 
   0  -5   4      116.37      109.51      4.59 o 
   2  -5   4      152.32      160.18      6.42 o 
   3  -5   4      795.10      819.97     30.67 o 
   4  -5   4      296.35      289.35     17.01 o 
   5  -5   4       27.28       20.99      3.17 o 
   6  -5   4       91.48       90.82     15.86 o 
   7  -5   4       36.81       34.37      3.90 o 
  -5  -4   4       31.27       36.64      3.35 o 
  -4  -4   4      559.95      559.72     21.64 o 
  -3  -4   4      165.47      162.98      5.18 o 
  -2  -4   4      431.52      438.12     10.49 o 
  -1  -4   4      136.60      128.61      5.09 o 
   0  -4   4      519.44      530.62     13.80 o 
   1  -4   4      377.15      393.25     10.87 o 
   2  -4   4      225.34      227.17      7.61 o 
   3  -4   4      436.67      429.51     17.70 o 
   4  -4   4      124.46      117.15      6.78 o 
   5  -4   4       26.46       22.77      3.59 o 
   6  -4   4      166.38      166.49      9.86 o 
   7  -4   4      140.30      137.90     12.75 o 
  -7  -3   4       97.58       85.30      7.50 o 
  -6  -3   4       10.38        8.27      8.19 o 
  -5  -3   4       76.17       72.26      5.16 o 
  -4  -3   4       60.55       63.56      5.45 o 
  -3  -3   4       92.89       97.41      3.91 o 
  -2  -3   4      263.62      288.24      7.61 o 
  -1  -3   4      715.62      748.95     11.74 o 
   0  -3   4     1277.99     1305.36     29.39 o 
   1  -3   4      773.19      751.49     17.94 o 
   3  -3   4      166.75      189.40      9.39 o 
   4  -3   4      807.01      779.12     29.72 o 
   5  -3   4      313.40      325.30     15.00 o 
   6  -3   4      346.88      344.08     18.78 o 
   7  -3   4       82.75       76.98      8.44 o 
  -7  -2   4       42.18       44.99      5.02 o 
  -6  -2   4      179.69      175.51     13.22 o 
  -5  -2   4       51.17       49.72      9.78 o 
  -4  -2   4       54.78       52.85      3.60 o 
  -3  -2   4      958.19      935.33     21.20 o 
  -2  -2   4      387.49      395.79     10.12 o 
  -1  -2   4     1285.88     1331.13     73.11 o 
   1  -2   4      435.52      468.94     12.60 o 
   2  -2   4      600.74      624.60     15.86 o 
   3  -2   4      669.83      638.21     21.63 o 
   4  -2   4      121.35      124.19      9.95 o 
   5  -2   4      146.61      160.76      9.34 o 
   6  -2   4       57.83       61.96     12.07 o 
   7  -2   4       44.81       45.28      5.07 o 
  -7  -1   4       23.72       19.31     14.57 o 
  -6  -1   4       40.50       38.99      3.80 o 
  -5  -1   4      756.49      773.58     29.53 o 
  -4  -1   4      183.61      193.60      9.14 o 
  -3  -1   4      449.66      470.03     13.32 o 
  -2  -1   4      608.93      572.60     10.04 o 
  -1  -1   4     1303.16     1423.49     18.21 o 
   0  -1   4      421.51      451.01     10.73 o 
   1  -1   4     1371.84     1377.36     30.77 o 
   2  -1   4      254.38      232.46      8.44 o 
   3  -1   4      344.95      342.90     10.67 o 
   4  -1   4        3.85        6.51      4.08 o 
   5  -1   4      446.24      426.94     18.83 o 
   6  -1   4      246.10      224.23     13.16 o 
   7  -1   4      269.64      274.36     22.92 o 
  -8   0   4        1.57        1.61      3.09 o 
  -7   0   4        2.42        1.37      2.40 o 
  -6   0   4      239.76      229.32     16.41 o 
  -5   0   4        6.19        7.44      3.78 o 
  -4   0   4        1.97        3.18      1.94 o 
  -3   0   4     1364.23     1264.69     20.09 o 
  -2   0   4     1255.05     1260.72     19.82 o 
  -1   0   4      230.76      253.52      4.82 o 
   0   0   4      537.24      479.96     10.56 o 
   1   0   4      160.54      175.68      5.89 o 
   2   0   4      751.16      675.77     16.63 o 
   3   0   4     1861.12     1817.98     67.41 o 
   4   0   4       91.76       90.06      7.95 o 
   5   0   4       55.59       43.96      7.53 o 
   6   0   4       61.58       63.49      7.26 o 
   7   0   4       16.96       16.12     11.08 o 
  -7   1   4       23.60       22.90     13.92 o 
  -6   1   4       44.16       37.65      4.17 o 
  -5   1   4      753.12      787.97     30.13 o 
  -4   1   4      180.87      177.61      5.91 o 
  -3   1   4      443.12      456.45     17.78 o 
  -2   1   4      619.75      622.29     15.35 o 
  -1   1   4     1308.01     1368.60     14.22 o 
   0   1   4      426.87      497.84     14.97 o 
   1   1   4     1372.99     1382.56     29.26 o 
   2   1   4      247.36      230.57      7.39 o 
   3   1   4      348.01      374.02     11.49 o 
   4   1   4        3.63        4.28      2.93 o 
   5   1   4      460.29      476.26     20.77 o 
   6   1   4      253.36      251.68     18.85 o 
   7   1   4      269.52      258.99     21.42 o 
  -7   2   4       41.62       40.41      3.83 o 
  -6   2   4      181.35      183.44      9.95 o 
  -5   2   4       51.62       42.28      3.80 o 
  -4   2   4       56.41       58.83      6.29 o 
  -3   2   4      967.04     1010.93     12.77 o 
  -2   2   4      388.03      390.22      7.47 o 
  -1   2   4     1297.27     1343.75     16.83 o 
   0   2   4      855.68      820.56     11.95 o 
   1   2   4      440.22      480.46     29.22 o 
   2   2   4      596.98      598.12     14.95 o 
   3   2   4      671.14      677.93     12.36 o 
   4   2   4      120.09      120.13      9.66 o 
   5   2   4      145.44      154.18      7.57 o 
   6   2   4       55.94       60.61     11.27 o 
   7   2   4       42.64       34.56     17.81 o 
  -7   3   4       94.09       85.79      5.79 o 
  -6   3   4       12.33       13.38      4.91 o 
  -5   3   4       84.24       81.63      4.22 o 
  -4   3   4       63.66       59.89      3.81 o 
  -3   3   4       92.57       91.89      2.61 o 
  -2   3   4      258.32      289.70      6.56 o 
  -1   3   4      697.66      712.96     14.42 o 
   0   3   4     1272.38     1269.07     20.14 o 
   1   3   4      789.93      748.63     12.64 o 
   2   3   4     1033.22     1092.71     18.93 o 
   3   3   4      164.15      169.85      6.06 o 
   4   3   4      803.11      802.64     29.49 o 
   5   3   4      318.91      339.54     15.83 o 
   6   3   4      341.23      359.59     19.18 o 
   7   3   4       85.58       81.57      8.69 o 
  -7   4   4      151.12      152.71      9.01 o 
  -6   4   4        0.46        1.56      1.36 o 
  -5   4   4       30.30       31.49      2.62 o 
  -4   4   4      547.19      515.52     16.18 o 
  -3   4   4      168.14      166.48      3.03 o 
  -2   4   4      436.55      440.46      7.08 o 
  -1   4   4      137.86      137.34      2.82 o 
   0   4   4      528.35      557.08      9.50 o 
   1   4   4      392.24      409.20      5.81 o 
   2   4   4      218.90      218.36      5.82 o 
   3   4   4      436.33      428.88     12.96 o 
   4   4   4      117.46      115.49      5.48 o 
   5   4   4       25.91       32.23      8.50 o 
   6   4   4      166.42      170.21     10.83 o 
   7   4   4      139.32      129.92     12.03 o 
  -7   5   4      117.51      128.15      5.88 o 
  -6   5   4      258.37      272.22     12.47 o 
  -5   5   4      295.97      293.48     12.57 o 
  -4   5   4     1387.68     1345.34     27.75 o 
  -3   5   4       62.24       62.36      2.14 o 
  -2   5   4       80.88       96.22      2.02 o 
  -1   5   4      297.28      311.19      8.24 o 
   0   5   4      115.51      112.24      3.17 o 
   1   5   4      451.55      454.87      6.52 o 
   2   5   4      148.92      161.47      3.41 o 
   3   5   4      782.62      783.72     22.32 o 
   4   5   4      299.03      303.00     10.02 o 
   5   5   4       27.15       28.33      3.74 o 
   6   5   4       91.58       94.42     12.19 o 
   7   5   4       34.68       34.72      4.47 o 
  -7   6   4      118.18      120.90      5.72 o 
  -6   6   4       63.38       62.32      5.22 o 
  -5   6   4       11.53       12.36      6.57 o 
  -4   6   4      615.42      637.18     23.69 o 
  -3   6   4      311.90      311.95      6.65 o 
  -2   6   4      740.09      753.17     26.42 o 
  -1   6   4     1376.35     1381.74     13.74 o 
   0   6   4      674.67      699.51     11.74 o 
   1   6   4      590.00      566.55      7.81 o 
   2   6   4      452.67      473.61     10.85 o 
   3   6   4       12.71       13.23      1.51 o 
   4   6   4      298.23      314.34     12.23 o 
   5   6   4       10.35       10.90      4.25 o 
   6   6   4      201.05      198.80     12.19 o 
  -7   7   4      340.84      375.22     21.17 o 
  -6   7   4       54.70       57.38      5.01 o 
  -5   7   4       56.60       57.20      3.19 o 
  -4   7   4      298.92      295.14      6.29 o 
  -3   7   4      836.47      826.46     15.59 o 
  -2   7   4      424.40      429.54      8.71 o 
  -1   7   4      572.89      588.07      6.70 o 
   0   7   4       31.47       28.52      2.80 o 
   1   7   4       84.90       84.36      2.23 o 
   2   7   4      906.16      883.49     19.17 o 
   3   7   4      303.24      323.31      8.18 o 
   4   7   4      119.09      113.12      4.32 o 
   5   7   4      135.34      145.96      5.18 o 
   6   7   4        1.31        1.52      1.45 o 
  -7   8   4      175.05      177.98      8.80 o 
  -6   8   4       52.32       47.18      4.63 o 
  -5   8   4      144.94      141.96      7.85 o 
  -4   8   4      100.12       96.43      3.28 o 
  -3   8   4      340.43      342.97      7.73 o 
  -2   8   4      679.77      689.37     14.01 o 
  -1   8   4      397.84      419.38      9.09 o 
   0   8   4      689.82      697.80     15.34 o 
   1   8   4      479.56      474.46     10.85 o 
   2   8   4      183.86      192.44      7.92 o 
   3   8   4      169.10      175.27      7.52 o 
   4   8   4       60.27       56.61      2.85 o 
   5   8   4       53.42       54.75      3.72 o 
   6   8   4       14.55       18.54      2.71 o 
  -6   9   4       52.39       54.21      5.02 o 
  -5   9   4      197.80      199.76     19.60 o 
  -4   9   4      287.00      302.30      6.73 o 
  -3   9   4       87.43       92.26      2.80 o 
  -2   9   4       13.49        9.81      2.85 o 
  -1   9   4      102.06      110.59      4.76 o 
   0   9   4      405.84      420.01     17.51 o 
   1   9   4      363.66      358.29      7.31 o 
   2   9   4     1210.07     1205.99     59.12 o 
   3   9   4       67.09       69.65      2.95 o 
   4   9   4       77.73       79.59      2.58 o 
   5   9   4      292.60      301.21     10.09 o 
   6   9   4       38.12       42.85      3.12 o 
  -6  10   4        6.85        6.46      5.48 o 
  -5  10   4        2.07        2.23      1.97 o 
  -4  10   4      124.65      125.74      4.97 o 
  -3  10   4      202.00      189.55      5.67 o 
  -2  10   4       13.40       19.87      2.72 o 
  -1  10   4       46.63       42.87      1.91 o 
   0  10   4      582.13      609.62     16.87 o 
   1  10   4       38.36       38.49      1.90 o 
   2  10   4       14.77       13.14      2.49 o 
   3  10   4        6.65        5.85      2.26 o 
   4  10   4      200.68      201.00      7.59 o 
   5  10   4       27.18       28.62      2.55 o 
   6  10   4        8.05        7.85      4.23 o 
  -6  11   4       43.21       42.06      4.89 o 
  -5  11   4      165.20      157.85      8.17 o 
  -4  11   4      110.65      112.30      4.04 o 
  -3  11   4      251.94      259.85      6.62 o 
  -2  11   4       93.01       81.77      3.07 o 
  -1  11   4      153.57      156.79      4.75 o 
   0  11   4       66.20       58.86      4.03 o 
   1  11   4        5.50        4.83      1.88 o 
   2  11   4      204.52      206.04      6.05 o 
   3  11   4       55.37       56.07      2.83 o 
   4  11   4       16.63       16.84      2.71 o 
   5  11   4      191.48      190.56      6.55 o 
  -5  12   4      137.76      137.50      9.40 o 
  -4  12   4      253.77      258.96     11.08 o 
  -3  12   4      453.26      456.68     13.80 o 
  -2  12   4       63.79       62.77      2.61 o 
  -1  12   4      330.65      374.08     10.53 o 
   0  12   4      221.91      220.77     10.11 o 
   1  12   4      202.06      201.72      9.21 o 
   2  12   4      193.46      215.80     14.76 o 
   3  12   4      148.85      150.68      5.47 o 
   4  12   4      192.19      197.14      7.77 o 
   5  12   4       42.61       42.37      4.42 o 
  -5  13   4      148.23      140.63     16.66 o 
  -4  13   4      269.70      280.23      8.28 o 
  -3  13   4       84.40       70.50      3.73 o 
  -2  13   4       96.64       95.99      3.47 o 
  -1  13   4      184.64      191.79      8.22 o 
   0  13   4       37.98       36.63      2.27 o 
   1  13   4       38.99       39.99      2.72 o 
   2  13   4       56.86       55.86      4.62 o 
   3  13   4       92.61       89.77      6.61 o 
   4  13   4       58.31       59.21      3.05 o 
  -4  14   4      321.35      317.12      8.47 o 
  -3  14   4       80.85       77.23      3.62 o 
  -2  14   4      384.88      378.04     10.11 o 
  -1  14   4      223.81      218.40      8.36 o 
   0  14   4      254.15      258.73     10.04 o 
   1  14   4       52.62       57.48      4.84 o 
   2  14   4      233.00      236.10      8.67 o 
   3  14   4      134.95      140.10     10.27 o 
   4  14   4        6.16       14.25     12.66 o 
  -4  15   4       62.68       61.45      3.14 o 
  -3  15   4       98.43       95.90      3.20 o 
  -2  15   4       31.53       28.89      2.38 o 
  -1  15   4      118.08      128.87      4.53 o 
   0  15   4       79.28       76.37      4.26 o 
   1  15   4      471.16      478.46     14.83 o 
   2  15   4       12.78       10.13      4.62 o 
   3  15   4      180.26      166.45     10.31 o 
  -3  16   4        7.63        6.40      2.31 o 
  -2  16   4        9.84        6.77      2.78 o 
  -1  16   4       53.44       48.51      3.73 o 
   0  16   4       45.47       48.26      3.10 o 
   1  16   4      150.80      160.46      6.55 o 
   2  16   4      205.46      208.01     14.97 o 
  -2  17   4       80.03       71.69      4.32 o 
  -1  17   4        8.61        7.22      3.77 o 
   0  17   4       27.17       20.26      9.50 o 
   1  17   4      177.64      177.44      8.78 o 
   2 -15   5       17.83        8.42      5.71 o 
   2 -14   5       54.01       53.49      5.39 o 
   3 -14   5      105.29       96.35      9.98 o 
   1 -13   5        9.61        6.76      5.35 o 
   2 -13   5       35.06       41.84      4.34 o 
   3 -13   5      118.16      125.29      8.47 o 
   4 -13   5        9.49        7.61      4.08 o 
   1 -12   5      345.99      345.85     24.23 o 
   2 -12   5      363.32      369.61     20.60 o 
   3 -12   5      233.23      260.67     12.17 o 
   4 -12   5      209.62      210.95     10.80 o 
   1 -11   5       57.79       54.32      7.19 o 
   2 -11   5      295.51      323.54     22.05 o 
   3 -11   5       55.05       61.01      7.02 o 
   4 -11   5      188.82      189.18     11.42 o 
   5 -11   5       74.11       70.27      6.51 o 
   0 -10   5        0.55       -0.10      1.73 o 
   1 -10   5       51.66       48.71      4.42 o 
   2 -10   5       54.09       63.92      4.81 o 
   3 -10   5        6.32       18.93     11.41 o 
   4 -10   5      117.52      120.87      8.06 o 
   5 -10   5       22.11       22.71      3.25 o 
   0  -9   5      351.22      356.93     15.28 o 
   1  -9   5      208.95      195.61      9.40 o 
   2  -9   5      116.82      126.74     17.41 o 
   3  -9   5       10.31        8.57      4.04 o 
   5  -9   5      147.47      147.53      8.35 o 
   0  -8   5      300.02      297.14     14.24 o 
   1  -8   5      540.68      524.17     22.63 o 
   2  -8   5      511.01      470.12     20.70 o 
   3  -8   5       72.55       71.60      5.07 o 
   4  -8   5      541.97      573.73     33.90 o 
   5  -8   5       14.12       13.26      7.59 o 
   6  -8   5       16.17       11.63     12.81 o 
   0  -7   5       77.68       77.38      5.08 o 
   1  -7   5      123.70      117.87     10.60 o 
   2  -7   5       77.21       77.76      5.39 o 
   3  -7   5      506.65      502.36     29.63 o 
   4  -7   5       78.98       91.05     15.00 o 
   5  -7   5      181.19      185.63      9.71 o 
   6  -7   5       63.44       68.25      7.54 o 
  -3  -6   5      108.02      109.54      8.19 o 
  -2  -6   5     2051.58     1961.43     70.48 o 
  -1  -6   5      207.35      206.65     10.15 o 
   0  -6   5      595.32      600.46     23.71 o 
   1  -6   5      573.94      610.67     24.10 o 
   2  -6   5      125.61      141.27     10.95 o 
   3  -6   5      656.52      684.02     26.77 o 
   4  -6   5      411.97      400.93     29.76 o 
   5  -6   5       98.44       91.67      9.42 o 
   6  -6   5       76.30       81.15      6.29 o 
  -4  -5   5       87.96       87.13      4.74 o 
  -3  -5   5      600.44      608.06     22.11 o 
  -2  -5   5       19.23       21.51      3.78 o 
  -1  -5   5     1127.41     1126.33     27.68 o 
   0  -5   5      293.69      313.44      9.74 o 
   1  -5   5       20.57       26.93      9.69 o 
   2  -5   5       23.42       24.13      3.18 o 
   3  -5   5       26.05       30.57      3.33 o 
   4  -5   5      341.44      325.81     17.97 o 
   5  -5   5       24.46       20.53      3.56 o 
   6  -5   5      353.78      353.12     14.76 o 
  -6  -4   5      277.36      270.57     13.87 o 
  -5  -4   5      354.41      348.78     14.71 o 
  -4  -4   5       73.81       71.97      4.34 o 
  -3  -4   5      210.15      206.13      8.86 o 
  -2  -4   5      207.76      195.09      7.30 o 
  -1  -4   5      481.41      508.79     16.68 o 
   0  -4   5       15.07       17.54      2.36 o 
   1  -4   5      991.99      949.57     22.61 o 
   2  -4   5      121.15      117.71      6.46 o 
   3  -4   5      192.51      183.58     13.66 o 
   4  -4   5      216.35      207.58     13.90 o 
   5  -4   5       32.17       31.63      3.98 o 
   6  -4   5        5.28        5.94      6.82 o 
  -7  -3   5       66.76       61.16     10.09 o 
  -6  -3   5      365.93      363.41     18.17 o 
  -5  -3   5      122.15      125.54      7.01 o 
  -4  -3   5      767.10      773.70     29.95 o 
  -3  -3   5      201.39      204.94      8.97 o 
  -2  -3   5      126.64      129.35      2.85 o 
   0  -3   5      375.71      378.24     11.45 o 
   1  -3   5      115.72      127.91      6.20 o 
   2  -3   5      465.21      446.35     18.40 o 
   3  -3   5      686.85      659.99     27.07 o 
   4  -3   5      162.26      183.59     11.67 o 
   5  -3   5       26.89       23.33     13.61 o 
   6  -3   5      169.30      155.18     10.20 o 
  -7  -2   5       64.37       62.23     14.49 o 
  -6  -2   5      377.68      427.87     26.07 o 
  -5  -2   5       19.52       17.91      4.08 o 
  -4  -2   5       41.72       39.79      3.98 o 
  -3  -2   5      631.19      620.54     25.98 o 
  -2  -2   5        6.48        5.81      1.19 o 
  -1  -2   5      636.96      654.46     10.81 o 
   0  -2   5     1249.74     1353.06     30.39 o 
   1  -2   5      107.07      115.87      5.10 o 
   2  -2   5      114.84       99.12      5.21 o 
   3  -2   5      212.31      218.22     16.27 o 
   4  -2   5        0.87       -0.08      3.34 o 
   5  -2   5      190.15      198.93     15.15 o 
   6  -2   5       40.17       36.71      5.14 o 
  -7  -1   5       14.03       11.06      8.90 o 
  -6  -1   5      135.02      123.72      9.08 o 
  -5  -1   5      213.25      193.70      9.51 o 
  -4  -1   5      247.00      227.78     16.21 o 
  -3  -1   5      238.34      259.09     11.37 o 
  -2  -1   5       84.58       88.87      2.51 o 
  -1  -1   5      576.43      621.09     10.31 o 
   0  -1   5      466.50      465.32     13.47 o 
   1  -1   5      202.45      215.11      8.55 o 
   2  -1   5      107.17      116.74      5.81 o 
   3  -1   5      136.01      132.42     10.38 o 
   4  -1   5       35.48       28.11      4.96 o 
   5  -1   5      105.52       99.73      7.43 o 
   6  -1   5      108.30      114.91      8.54 o 
   7  -1   5       97.19       91.71      8.04 o 
  -7   0   5       98.54       89.53      6.26 o 
  -6   0   5      264.60      265.15     17.34 o 
  -5   0   5        2.30        4.66      3.11 o 
  -4   0   5       37.20       36.27      2.54 o 
  -3   0   5      198.32      193.16      6.10 o 
  -2   0   5      122.12      115.32      2.88 o 
  -1   0   5     1863.31     1898.07     47.70 o 
   0   0   5     3093.60     2892.04     60.81 o 
   1   0   5      275.89      266.30     11.22 o 
   2   0   5     1034.07      978.91     24.48 o 
   3   0   5     1022.63      935.36     34.79 o 
   4   0   5        0.38        2.97      2.57 o 
   5   0   5      259.69      244.86     17.65 o 
   6   0   5       16.29       10.37      6.34 o 
   7   0   5      145.38      125.87      9.69 o 
  -7   1   5       14.56       11.11      5.64 o 
  -6   1   5      130.82      124.29      5.20 o 
  -5   1   5      220.29      221.95     11.80 o 
  -4   1   5      251.95      249.87     12.40 o 
  -3   1   5      241.74      262.05      7.06 o 
  -2   1   5       83.94       86.06      4.09 o 
  -1   1   5      572.89      623.32     22.16 o 
   0   1   5      478.44      461.49     11.99 o 
   1   1   5      202.17      209.08      6.96 o 
   2   1   5      113.90      123.63     11.07 o 
   3   1   5      136.48      135.45     10.51 o 
   4   1   5       39.11       31.34      4.01 o 
   5   1   5      102.37      102.28      8.95 o 
   6   1   5      106.11      116.35      8.67 o 
   7   1   5       93.87       90.17      8.65 o 
  -7   2   5       65.09       64.17      3.58 o 
  -6   2   5      364.48      365.38     18.66 o 
  -5   2   5       18.41       17.82      4.09 o 
  -4   2   5       43.84       36.78      3.23 o 
  -3   2   5      641.85      641.07     14.00 o 
  -2   2   5        6.37        5.70      2.64 o 
  -1   2   5      622.08      642.68     11.63 o 
   0   2   5     1265.94     1299.57     26.40 o 
   1   2   5      104.79      106.65      3.37 o 
   2   2   5      115.16      101.69      3.62 o 
   3   2   5      211.56      203.91     15.00 o 
   4   2   5        0.86        1.82      4.57 o 
   5   2   5      193.46      185.27     12.86 o 
   6   2   5       43.78       42.98      5.62 o 
  -7   3   5       71.06       65.23      5.26 o 
  -6   3   5      368.90      363.18     17.17 o 
  -5   3   5      124.22      128.53      4.70 o 
  -4   3   5      773.39      761.51     21.10 o 
  -3   3   5      203.37      206.79      4.60 o 
  -2   3   5      125.66      132.17      2.85 o 
  -1   3   5      219.94      218.05      4.37 o 
   0   3   5      388.51      410.33     13.64 o 
   1   3   5      116.74      135.13      3.90 o 
   2   3   5      465.21      440.71     12.98 o 
   3   3   5      689.84      683.78     19.39 o 
   4   3   5      159.45      166.54     10.70 o 
   5   3   5       23.48       20.47      9.72 o 
   6   3   5      168.18      166.04     15.92 o 
  -7   4   5      160.86      148.16     11.48 o 
  -6   4   5      281.75      284.02     12.82 o 
  -5   4   5      351.51      342.91     11.94 o 
  -4   4   5       79.55       77.04      4.41 o 
  -3   4   5      208.72      211.04      4.62 o 
  -2   4   5      210.99      204.71      4.65 o 
  -1   4   5      490.00      518.81      9.28 o 
   0   4   5       13.43       14.90      1.42 o 
   1   4   5      964.56      929.51     12.42 o 
   2   4   5      125.63      122.54      6.11 o 
   3   4   5      188.01      185.22      9.94 o 
   4   4   5      224.04      223.18      8.07 o 
   5   4   5       35.14       33.05      5.67 o 
   6   4   5        5.42        4.91      4.12 o 
  -7   5   5      194.59      200.61     12.03 o 
  -6   5   5       30.09       31.70      3.73 o 
  -5   5   5      210.82      213.32     13.95 o 
  -4   5   5       79.61       79.82      7.37 o 
  -3   5   5      604.86      623.09     11.71 o 
  -2   5   5       20.33       23.68      1.42 o 
  -1   5   5     1122.37     1145.04     45.33 o 
   0   5   5      295.07      317.47      6.40 o 
   1   5   5       21.14       21.36      1.76 o 
   2   5   5       26.18       27.17      1.84 o 
   3   5   5       26.94       23.66      2.09 o 
   4   5   5      345.09      343.50     12.68 o 
   5   5   5       24.19       21.87     13.91 o 
   6   5   5      358.61      357.18     15.13 o 
  -7   6   5       27.37       24.32      5.29 o 
  -6   6   5       68.91       69.66      4.77 o 
  -5   6   5      211.44      211.33     11.27 o 
  -4   6   5      138.75      135.45      6.07 o 
  -3   6   5      114.43      116.36      4.41 o 
  -2   6   5     2088.07     1967.60     51.92 o 
  -1   6   5      196.31      202.74      5.39 o 
   0   6   5      609.79      636.97     17.25 o 
   1   6   5      569.76      588.97     20.20 o 
   2   6   5      126.27      121.55      5.64 o 
   3   6   5      675.98      688.60     16.24 o 
   4   6   5      404.85      440.96     16.93 o 
   5   6   5       98.39       94.59      6.55 o 
   6   6   5       74.02       77.26      6.96 o 
  -7   7   5      106.26       99.99      5.82 o 
  -6   7   5      118.70      118.25      7.89 o 
  -5   7   5      157.24      154.88      8.77 o 
  -4   7   5      505.21      502.14     20.91 o 
  -3   7   5      353.72      365.64      7.41 o 
  -2   7   5      999.42      986.36     18.12 o 
  -1   7   5       88.79       99.00      2.58 o 
   0   7   5       75.22       71.62      3.69 o 
   1   7   5      124.63      122.96      6.61 o 
   2   7   5       82.53       73.01      4.07 o 
   3   7   5      497.86      528.49     24.17 o 
   4   7   5       81.66       79.21      5.05 o 
   5   7   5      172.64      180.69     10.26 o 
   6   7   5       61.89       73.07      8.06 o 
  -6   8   5       51.78       48.01      6.70 o 
  -5   8   5      308.49      303.12     11.50 o 
  -4   8   5      170.78      180.98      7.63 o 
  -3   8   5      134.96      129.15      4.19 o 
  -2   8   5      112.26      111.43      4.29 o 
  -1   8   5      460.97      469.71      8.40 o 
   0   8   5      302.85      292.49      7.82 o 
   1   8   5      559.21      561.62     16.13 o 
   2   8   5      518.46      513.85     16.83 o 
   3   8   5       78.03       75.12      3.88 o 
   4   8   5      545.29      548.71     23.16 o 
   5   8   5       12.93       12.88      5.46 o 
   6   8   5       17.73       14.94      7.53 o 
  -6   9   5       51.11       49.56      6.38 o 
  -5   9   5      365.35      397.33     13.66 o 
  -4   9   5       17.21       17.41      7.98 o 
  -3   9   5       93.38       88.94      3.09 o 
  -2   9   5      231.10      220.75      9.14 o 
  -1   9   5      231.69      226.30      6.16 o 
   0   9   5      357.47      359.14      8.49 o 
   1   9   5      207.67      193.16      6.34 o 
   2   9   5      107.88      104.42      7.77 o 
   3   9   5       11.67       11.35      4.35 o 
   4   9   5        8.57        8.89      2.94 o 
   5   9   5      153.42      154.60      6.41 o 
  -6  10   5        8.00        7.49      3.96 o 
  -5  10   5      379.23      384.13     14.53 o 
  -4  10   5        1.51        2.39      2.09 o 
  -3  10   5      149.72      146.62      6.20 o 
  -2  10   5      153.71      162.68      4.28 o 
  -1  10   5       71.23       76.94      3.36 o 
   0  10   5        0.41        3.22      1.80 o 
   1  10   5       56.39       51.90      2.84 o 
   2  10   5       51.90       50.38      2.92 o 
   3  10   5        6.35        5.42      3.87 o 
   4  10   5      116.96      118.54      7.22 o 
   5  10   5       21.75       19.64     11.03 o 
  -5  11   5       79.70       78.80      4.47 o 
  -4  11   5        3.86        3.16      1.67 o 
  -3  11   5      279.30      269.65      8.87 o 
  -2  11   5       86.89       79.57      3.55 o 
  -1  11   5       23.50       24.63      2.24 o 
   0  11   5      186.13      180.60      6.06 o 
   1  11   5       57.79       50.38      3.21 o 
   2  11   5      298.23      289.57     11.76 o 
   3  11   5       56.60       60.69      4.37 o 
   4  11   5      192.97      194.25      7.31 o 
   5  11   5       72.56       62.12      3.81 o 
  -5  12   5       50.98       49.52      4.26 o 
  -4  12   5       38.12       41.72      5.28 o 
  -3  12   5        1.73        1.09      0.87 o 
  -2  12   5      342.16      354.25     11.75 o 
  -1  12   5      450.26      461.14     18.17 o 
   0  12   5      200.96      224.03     12.66 o 
   1  12   5      358.61      356.60     16.12 o 
   2  12   5      362.38      384.53     14.37 o 
   3  12   5      235.87      243.96      9.73 o 
   4  12   5      206.72      194.00      8.11 o 
  -5  13   5       23.80       18.16      6.11 o 
  -4  13   5      411.34      398.60     11.30 o 
  -3  13   5      117.47      131.27      6.36 o 
  -2  13   5       66.57       61.70      3.39 o 
  -1  13   5      161.96      156.53      6.45 o 
   0  13   5       31.42       31.74      2.65 o 
   1  13   5        9.60        7.24      3.18 o 
   2  13   5       33.58       35.12      4.78 o 
   3  13   5      117.88      114.46      6.22 o 
   4  13   5        9.78       11.19      5.56 o 
  -4  14   5       73.09       81.08      5.70 o 
  -3  14   5       73.11       78.48      2.84 o 
  -2  14   5      225.17      226.26      6.96 o 
  -1  14   5      311.17      318.21     11.21 o 
   0  14   5       80.38       84.30      4.31 o 
   1  14   5      212.73      242.37      9.36 o 
   2  14   5       53.83       55.30      5.81 o 
   3  14   5      106.50      109.40      8.63 o 
  -3  15   5      120.72      114.36      5.25 o 
  -2  15   5        4.81        8.16      4.14 o 
  -1  15   5      144.84      153.36      5.87 o 
   0  15   5       29.49       32.56      3.19 o 
   1  15   5       56.98       53.60      3.17 o 
   2  15   5       18.15       10.36      4.39 o 
   3  15   5      158.86      153.20     10.07 o 
  -2  16   5        5.49        5.37      2.34 o 
  -1  16   5       11.72       11.58      5.29 o 
   0  16   5       75.86       75.12      4.94 o 
   1  16   5       46.22       42.66      3.75 o 
   2 -14   6       44.42       44.50      4.30 o 
   1 -13   6       69.54       69.23      8.88 o 
   2 -13   6       14.32       13.16      7.72 o 
   3 -13   6       25.73       23.26      3.40 o 
   1 -12   6      434.08      419.76     24.54 o 
   2 -12   6       75.74       86.33     12.95 o 
   3 -12   6       34.41       32.16      3.77 o 
   4 -12   6      158.91      160.26     11.01 o 
   0 -11   6      325.98      299.52     19.16 o 
   1 -11   6       90.98       80.47      6.46 o 
   2 -11   6       46.14       46.59      8.65 o 
   3 -11   6       66.99       74.81     10.78 o 
   4 -11   6       33.19       30.22      9.45 o 
   0 -10   6       43.03       45.48     11.93 o 
   1 -10   6       15.61       19.16      9.57 o 
   2 -10   6      127.27      127.81      7.40 o 
   3 -10   6       35.67       37.81      5.02 o 
   4 -10   6       16.72       10.94     12.67 o 
   0  -9   6     1050.41     1035.98     20.76 o 
   1  -9   6       95.82      105.97      7.16 o 
   2  -9   6       91.98       86.17      5.27 o 
   3  -9   6      449.55      434.62     21.91 o 
   4  -9   6       29.85       19.26     12.07 o 
   5  -9   6       49.58       45.77      5.11 o 
   0  -8   6      209.74      217.08     12.95 o 
   1  -8   6      423.71      415.53     23.17 o 
   2  -8   6      237.98      222.14     12.78 o 
   3  -8   6      453.45      425.79     26.05 o 
   4  -8   6       64.82       72.12      6.60 o 
   5  -8   6        2.58        5.52      4.08 o 
  -1  -7   6      170.50      174.32      9.07 o 
   0  -7   6      340.88      333.14     14.48 o 
   1  -7   6       56.74       55.50      4.35 o 
   2  -7   6      214.40      217.46     12.72 o 
   3  -7   6       39.22       41.83      4.29 o 
   4  -7   6       93.50       88.33     10.41 o 
   5  -7   6       35.11       31.91      4.02 o 
  -2  -6   6      589.32      625.14     22.95 o 
  -1  -6   6      559.09      522.64     21.65 o 
   0  -6   6      291.70      286.82     22.10 o 
   1  -6   6      771.63      782.82     29.87 o 
   2  -6   6      219.75      234.94     13.66 o 
   3  -6   6      369.96      399.51     19.34 o 
   4  -6   6      533.10      582.61     28.38 o 
   5  -6   6      243.28      252.64     14.82 o 
  -3  -5   6      195.20      196.88      8.59 o 
  -2  -5   6      708.29      698.40     25.43 o 
  -1  -5   6      149.57      140.10     10.90 o 
   0  -5   6      262.31      304.21     13.54 o 
   1  -5   6       90.99       99.03      8.46 o 
   2  -5   6      435.39      435.28     20.99 o 
   3  -5   6      429.32      459.21     20.13 o 
   4  -5   6      152.86      155.43      8.78 o 
   5  -5   6      263.06      291.21     16.53 o 
   6  -5   6       72.61       78.25      7.07 o 
  -5  -4   6      262.69      241.28     16.57 o 
  -4  -4   6      729.17      715.28     27.51 o 
  -3  -4   6       53.69       55.78      2.27 o 
  -2  -4   6       52.33       59.26      5.16 o 
  -1  -4   6       12.19       17.44      7.78 o 
   0  -4   6      792.36      827.13     32.13 o 
   1  -4   6      125.62      124.59     13.14 o 
   2  -4   6       12.01       11.59      6.81 o 
   3  -4   6       81.08       84.67      6.63 o 
   4  -4   6       99.45      100.69      7.20 o 
   5  -4   6       52.52       51.42      5.80 o 
   6  -4   6       44.62       39.40     10.85 o 
  -6  -3   6       17.85        8.35      8.79 o 
  -5  -3   6      225.73      208.01     14.52 o 
  -4  -3   6      717.34      714.30     24.61 o 
  -3  -3   6      923.48      862.68     22.15 o 
  -2  -3   6      205.49      213.87     10.57 o 
  -1  -3   6      929.05      953.03     36.73 o 
   0  -3   6      106.52      118.56      8.10 o 
   1  -3   6     1453.35     1427.17     53.29 o 
   2  -3   6       76.16       78.35      7.00 o 
   3  -3   6      126.51      123.55      8.32 o 
   4  -3   6       34.61       37.52      4.21 o 
   5  -3   6       11.63        8.12      8.98 o 
   6  -3   6       90.33       92.00      9.55 o 
  -7  -2   6      162.87      162.85     14.10 o 
  -6  -2   6       99.62       94.54      6.19 o 
  -5  -2   6      511.50      527.21     24.20 o 
  -4  -2   6      388.36      384.64     14.36 o 
  -3  -2   6      165.52      165.77      8.31 o 
  -2  -2   6      145.60      144.62      6.57 o 
  -1  -2   6     1295.89     1401.95     52.23 o 
   0  -2   6      113.84      116.76      7.69 o 
   1  -2   6       70.64       65.72      5.63 o 
   2  -2   6      599.35      605.51     23.90 o 
   3  -2   6      187.72      181.49     10.84 o 
   4  -2   6       28.59       28.88      6.14 o 
   5  -2   6      217.23      199.23     17.16 o 
   6  -2   6       32.22       40.26      4.90 o 
  -7  -1   6       40.95       37.80      3.20 o 
  -6  -1   6      139.48      142.58      5.46 o 
  -5  -1   6      118.86      108.71      6.55 o 
  -4  -1   6      441.48      417.22     15.60 o 
  -3  -1   6      176.43      177.33      9.49 o 
  -2  -1   6      361.03      382.77     10.67 o 
  -1  -1   6        2.63        3.64      3.78 o 
   0  -1   6      155.81      184.23      9.04 o 
   1  -1   6       30.72       30.88      3.45 o 
   2  -1   6      390.07      404.91     16.71 o 
   3  -1   6       95.71       90.06      6.77 o 
   4  -1   6      241.67      244.88     18.85 o 
   5  -1   6       57.79       49.47     21.88 o 
   6  -1   6      108.21       93.24      9.25 o 
  -7   0   6        3.08        3.04      2.93 o 
  -6   0   6        0.00        0.81      1.02 o 
  -5   0   6       57.90       65.51      3.56 o 
  -4   0   6      126.43      134.27      5.61 o 
  -3   0   6      563.04      585.75     15.60 o 
  -2   0   6       14.00       16.45      1.39 o 
  -1   0   6     1120.48     1054.72     39.58 o 
   0   0   6     1526.44     1521.34     58.77 o 
   1   0   6      120.32      133.01      7.12 o 
   2   0   6     1270.02     1221.44     44.47 o 
   3   0   6        0.97        1.29      2.53 o 
   4   0   6      276.53      273.19     20.39 o 
   5   0   6      372.48      349.88     18.63 o 
   6   0   6        2.26        1.80      4.55 o 
  -7   1   6       41.80       44.66      4.09 o 
  -6   1   6      144.25      139.92      8.15 o 
  -5   1   6      123.79      122.98      6.77 o 
  -4   1   6      438.66      423.50     15.62 o 
  -3   1   6      184.50      175.19      9.04 o 
  -2   1   6      360.48      376.61     11.79 o 
  -1   1   6        3.97        6.81      3.65 o 
   0   1   6      157.38      155.85     10.38 o 
   1   1   6       29.86       31.17      5.83 o 
   2   1   6      384.44      382.46     17.60 o 
   3   1   6       91.67      104.22      7.79 o 
   4   1   6      238.56      250.85     17.98 o 
   5   1   6       58.20       51.31      6.48 o 
   6   1   6      106.85      104.30     10.51 o 
  -7   2   6      159.24      162.43     10.68 o 
  -6   2   6      106.31      110.76      4.95 o 
  -5   2   6      518.74      522.32     24.78 o 
  -4   2   6      391.48      382.36     15.26 o 
  -3   2   6      163.28      146.24      8.76 o 
  -2   2   6      148.83      157.63      5.39 o 
  -1   2   6     1293.26     1256.85     32.63 o 
   0   2   6      108.22      115.44      6.37 o 
   1   2   6       68.67       63.70      4.32 o 
   2   2   6      608.66      590.51     24.25 o 
   3   2   6      187.87      170.80     10.45 o 
   4   2   6       30.60       30.31      3.49 o 
   5   2   6      219.87      227.89     12.31 o 
   6   2   6       32.50       35.81     13.99 o 
  -7   3   6      237.11      242.46     17.01 o 
  -6   3   6       15.30       14.13      6.00 o 
  -5   3   6      219.13      209.85     10.17 o 
  -4   3   6      717.47      704.62     25.49 o 
  -3   3   6      926.68      892.19     24.08 o 
  -2   3   6      209.28      213.48      8.94 o 
  -1   3   6      928.18      957.29     21.79 o 
   0   3   6       96.52      113.27      4.38 o 
   1   3   6     1444.28     1374.57     34.86 o 
   2   3   6       74.41       79.78      8.08 o 
   3   3   6      128.08      115.97      7.56 o 
   4   3   6       32.06       33.77      4.03 o 
   5   3   6       11.92        9.52      5.94 o 
   6   3   6       91.81       84.31      8.81 o 
  -7   4   6      104.29      111.27      8.72 o 
  -6   4   6      303.37      288.86     11.71 o 
  -5   4   6      264.47      262.68     11.89 o 
  -4   4   6      716.24      679.43     21.05 o 
  -3   4   6       52.43       54.04      2.11 o 
  -2   4   6       55.61       60.42      3.01 o 
  -1   4   6       10.68       12.94      1.54 o 
   0   4   6      804.30      765.06     22.26 o 
   1   4   6      129.43      129.43      7.09 o 
   2   4   6       11.07       10.58      3.83 o 
   3   4   6       76.29       69.24      3.85 o 
   4   4   6      101.68      103.11      8.77 o 
   5   4   6       50.31       50.64      5.57 o 
   6   4   6       46.42       44.85      5.08 o 
  -6   5   6       45.74       41.58      5.48 o 
  -5   5   6       85.26       80.85      4.03 o 
  -4   5   6      425.58      411.89     12.89 o 
  -3   5   6      190.48      193.37      4.87 o 
  -2   5   6      705.85      695.62     13.16 o 
  -1   5   6      162.32      159.48      6.74 o 
   0   5   6      263.22      280.00     13.83 o 
   1   5   6       86.57       86.98      5.25 o 
   2   5   6      430.02      457.35     14.20 o 
   3   5   6      425.59      452.81     13.87 o 
   4   5   6      158.33      157.01      7.20 o 
   5   5   6      259.87      277.45     15.92 o 
   6   5   6       75.62       72.49      7.03 o 
  -6   6   6       15.36       11.08      5.82 o 
  -5   6   6       90.97       85.82      6.48 o 
  -4   6   6       36.10       34.59      3.00 o 
  -3   6   6      161.76      147.69      4.32 o 
  -2   6   6      565.21      580.05     11.45 o 
  -1   6   6      566.20      562.64     14.91 o 
   0   6   6      283.39      274.61     14.02 o 
   1   6   6      787.60      775.03     21.49 o 
   2   6   6      216.60      213.38      8.79 o 
   3   6   6      365.62      380.93     12.11 o 
   4   6   6      526.36      513.64     28.77 o 
   5   6   6      243.91      243.45     14.24 o 
  -6   7   6       26.59       27.00      2.70 o 
  -5   7   6       79.09       80.73      6.12 o 
  -4   7   6       14.24       15.51      5.84 o 
  -3   7   6        1.70        1.27      0.90 o 
  -2   7   6       74.29       76.91      2.82 o 
  -1   7   6      172.03      180.29      4.77 o 
   0   7   6      344.50      348.01     10.94 o 
   1   7   6       59.72       59.17      3.16 o 
   2   7   6      213.45      212.10      9.11 o 
   3   7   6       38.02       37.47      4.74 o 
   4   7   6       91.44       86.44      6.38 o 
   5   7   6       38.21       40.04      7.35 o 
  -6   8   6       24.82       14.39      7.49 o 
  -5   8   6      738.12      765.95     14.80 o 
  -4   8   6       24.27       23.07      2.95 o 
  -3   8   6       49.13       53.36      2.16 o 
  -2   8   6      312.87      307.84      8.50 o 
  -1   8   6        1.23        0.59      1.25 o 
   0   8   6      215.57      196.57     10.81 o 
   1   8   6      416.03      406.76     14.88 o 
   2   8   6      245.24      240.32      8.59 o 
   3   8   6      444.91      435.61     19.55 o 
   4   8   6       63.29       68.51      8.06 o 
   5   8   6        3.66        3.60      1.92 o 
  -6   9   6      122.99      123.99     13.75 o 
  -5   9   6       18.71       11.60      5.19 o 
  -4   9   6       97.99       93.89      7.13 o 
  -3   9   6      354.89      359.33     14.12 o 
  -2   9   6       93.60       91.00      3.02 o 
  -1   9   6      222.34      224.71      6.40 o 
   0   9   6     1026.64     1007.68     31.36 o 
   1   9   6       96.17      101.40      4.36 o 
   2   9   6       86.65       90.37      3.88 o 
   3   9   6      443.40      446.76     32.39 o 
   4   9   6       29.53       20.80      9.02 o 
   5   9   6       47.62       48.86      3.65 o 
  -5  10   6       77.10       80.88      4.62 o 
  -4  10   6      123.82      129.84      5.96 o 
  -3  10   6       20.75       19.13      3.37 o 
  -2  10   6      229.05      233.23      8.33 o 
  -1  10   6       60.86       65.76      2.98 o 
   0  10   6       42.78       40.59      2.86 o 
   1  10   6       14.44       17.08      7.00 o 
   2  10   6      131.70      130.25      6.10 o 
   3  10   6       34.55       30.83      3.19 o 
   4  10   6       17.12       12.08      7.13 o 
  -5  11   6       48.51       50.09      3.84 o 
  -4  11   6       16.62       17.24      5.92 o 
  -3  11   6      473.46      477.02     12.18 o 
  -2  11   6       49.19       51.92      3.48 o 
  -1  11   6       56.20       59.56      4.31 o 
   0  11   6      333.41      311.61     14.07 o 
   1  11   6       88.96       84.37      4.37 o 
   2  11   6       44.08       41.74      4.33 o 
   3  11   6       65.82       66.64      3.98 o 
   4  11   6       31.69       27.34      3.31 o 
  -4  12   6      211.81      197.09      8.38 o 
  -3  12   6       10.38       12.25      2.18 o 
  -2  12   6       26.00       22.23      2.25 o 
  -1  12   6       90.40       89.84      5.73 o 
   0  12   6      222.54      218.11      7.51 o 
   1  12   6      423.50      429.42     15.57 o 
   2  12   6       72.62       77.71      5.98 o 
   3  12   6       35.65       31.79      9.07 o 
   4  12   6      158.92      166.32     13.85 o 
  -4  13   6       95.72       89.62      8.83 o 
  -3  13   6       33.87       32.94      2.04 o 
  -2  13   6      136.14      137.90      5.53 o 
  -1  13   6      107.22      105.22      4.03 o 
   0  13   6       43.88       46.19      3.12 o 
   1  13   6       68.82       68.43      5.16 o 
   2  13   6       15.05       10.42      6.83 o 
   3  13   6       25.75       32.07      3.35 o 
  -3  14   6      109.12      107.56      5.14 o 
  -2  14   6        0.97        0.91      1.74 o 
  -1  14   6      183.86      186.35      5.59 o 
   0  14   6       37.89       33.31      3.22 o 
   1  14   6      132.85      133.17      9.40 o 
   2  14   6       43.49       43.86      3.50 o 
  -2  15   6      152.00      157.01      6.49 o 
  -1  15   6       58.79       64.23      4.09 o 
   0  15   6       20.12       14.16      6.35 o 
   1  15   6      191.31      196.25      9.23 o 
   1 -13   7       56.54       56.86      8.20 o 
   2 -13   7       26.93       30.56      8.94 o 
   1 -12   7       13.08       11.90      5.85 o 
   2 -12   7      160.44      146.70     12.99 o 
   3 -12   7      152.56      149.38     12.18 o 
   0 -11   7      255.37      216.38     12.08 o 
   1 -11   7       41.02       35.30     15.25 o 
   2 -11   7      420.99      459.83     23.66 o 
   3 -11   7      113.19      117.05     12.95 o 
   0 -10   7       48.11       52.11     12.63 o 
   1 -10   7       60.22       59.47      6.87 o 
   2 -10   7       78.21       67.24      6.48 o 
   3 -10   7        8.61        9.52      4.40 o 
   4 -10   7       52.74       53.64      4.81 o 
   0  -9   7      295.01      283.94     18.20 o 
   1  -9   7      176.78      176.33     13.92 o 
   2  -9   7      474.05      466.17     23.11 o 
   3  -9   7      315.62      347.74     19.14 o 
   4  -9   7        5.33        3.56      3.73 o 
   0  -8   7      192.49      180.67     13.55 o 
   1  -8   7      145.37      134.40     10.58 o 
   2  -8   7       37.68       35.27      7.47 o 
   3  -8   7       16.51       16.61      8.44 o 
   4  -8   7        5.13        3.43      3.37 o 
  -1  -7   7       63.45       72.62      5.89 o 
   0  -7   7      268.93      260.68     12.71 o 
   1  -7   7       27.05       24.11     12.95 o 
   2  -7   7      127.96      136.03      8.08 o 
   3  -7   7      136.48      132.07      9.17 o 
   4  -7   7       51.31       50.96      4.71 o 
   5  -7   7       59.02       65.04      7.14 o 
  -1  -6   7      117.03      122.13      8.72 o 
   0  -6   7      439.24      430.99     25.48 o 
   1  -6   7       45.63       52.58     14.85 o 
   2  -6   7       80.14       82.45      6.21 o 
   3  -6   7      419.87      427.15     24.89 o 
   4  -6   7       92.46      100.34      8.48 o 
   5  -6   7       38.55       32.48      4.15 o 
  -3  -5   7      174.97      187.64      8.70 o 
  -2  -5   7      101.47       95.31      6.82 o 
  -1  -5   7      437.24      417.87     24.19 o 
   0  -5   7       92.12       95.30      6.74 o 
   1  -5   7      299.20      256.87     17.01 o 
   2  -5   7       24.78       24.27      3.49 o 
   3  -5   7       21.64       17.44     14.48 o 
   4  -5   7      131.42      133.49      8.38 o 
   5  -5   7       35.36       30.64     20.63 o 
  -4  -4   7      481.80      495.33     29.38 o 
  -3  -4   7      238.55      232.87     12.36 o 
  -2  -4   7      126.36      135.00      8.10 o 
  -1  -4   7      353.45      364.45     18.24 o 
   0  -4   7       16.50       16.49      9.75 o 
   1  -4   7      268.03      273.67     16.29 o 
   2  -4   7      127.35      118.59      7.17 o 
   3  -4   7      302.53      313.82     19.83 o 
   4  -4   7       32.29       32.58      4.53 o 
   5  -4   7       42.27       52.89      6.61 o 
  -5  -3   7      220.60      221.34     12.25 o 
  -4  -3   7       48.07       50.79      4.96 o 
  -3  -3   7       49.15       49.80      3.69 o 
  -2  -3   7     1184.99     1272.83     46.63 o 
  -1  -3   7      251.41      266.81     12.86 o 
   0  -3   7      584.81      579.27     25.64 o 
   1  -3   7      327.96      333.25     15.34 o 
   2  -3   7      628.77      620.86     31.17 o 
   3  -3   7      201.57      202.25     14.86 o 
   4  -3   7      200.72      209.10     12.54 o 
   5  -3   7       88.54       78.12      6.39 o 
  -6  -2   7      259.68      268.43     11.79 o 
  -5  -2   7      123.25      128.31      8.27 o 
  -4  -2   7      287.29      281.15     19.18 o 
  -3  -2   7      426.77      420.69     21.79 o 
  -2  -2   7      226.38      210.55      9.73 o 
  -1  -2   7      243.98      222.03     10.67 o 
   1  -2   7      288.62      265.32     13.41 o 
   2  -2   7       76.15       77.98      9.56 o 
   3  -2   7       17.71       17.29      9.72 o 
   4  -2   7       15.78       13.93      7.58 o 
   5  -2   7       93.85       77.02      6.28 o 
  -6  -1   7        0.40        0.74      1.45 o 
  -5  -1   7      113.02      116.72      5.16 o 
  -4  -1   7       59.89       56.26      2.46 o 
  -3  -1   7       36.82       34.86      2.08 o 
  -2  -1   7      230.53      244.43     13.73 o 
  -1  -1   7      152.66      166.28      8.36 o 
   0  -1   7      209.85      203.75      9.71 o 
   1  -1   7      247.71      251.82     11.94 o 
   2  -1   7        5.29       10.44      7.03 o 
   3  -1   7      292.13      294.74     20.65 o 
   4  -1   7      148.21      144.19     10.03 o 
   5  -1   7       18.86       17.72      8.62 o 
  -6   0   7       23.98       25.01      2.26 o 
  -5   0   7      251.88      263.13      9.75 o 
  -4   0   7      960.78      930.33     28.86 o 
  -3   0   7      300.09      310.65     12.21 o 
  -2   0   7       65.44       53.33      2.30 o 
  -1   0   7        6.04       10.08      6.60 o 
   0   0   7        1.28        3.75      1.55 o 
   1   0   7      104.63      107.56      7.29 o 
   2   0   7      402.60      359.30     19.18 o 
   3   0   7       14.16       14.78      8.17 o 
   4   0   7      140.41      141.24      9.77 o 
   5   0   7      154.02      160.79     10.39 o 
  -6   1   7        0.45        1.43      1.49 o 
  -5   1   7      106.63      107.79      5.59 o 
  -4   1   7       63.95       60.73      2.73 o 
  -3   1   7       37.23       35.10      2.36 o 
  -2   1   7      228.75      232.80      7.28 o 
  -1   1   7      145.25      161.41      8.26 o 
   0   1   7      201.72      221.85     10.20 o 
   1   1   7      240.33      238.68     12.72 o 
   2   1   7        7.14        8.30      4.87 o 
   3   1   7      290.59      291.77     20.49 o 
   4   1   7      148.63      150.91     11.04 o 
   5   1   7       18.89       16.55     10.43 o 
  -6   2   7      256.54      264.80      8.13 o 
  -5   2   7      131.44      125.55      6.34 o 
  -4   2   7      279.07      276.55     18.39 o 
  -3   2   7      443.97      434.03     16.61 o 
  -2   2   7      222.17      229.09     12.69 o 
  -1   2   7      246.70      228.21     10.42 o 
   0   2   7       73.07       69.59      4.67 o 
   1   2   7      291.32      267.37     11.94 o 
   2   2   7       73.42       67.05      5.19 o 
   3   2   7       19.24       23.08      3.25 o 
   4   2   7       17.82       13.59      7.75 o 
   5   2   7       91.19       79.99     13.20 o 
  -6   3   7       64.43       55.54      3.75 o 
  -5   3   7      224.66      234.28      9.05 o 
  -4   3   7       45.73       46.44      4.98 o 
  -3   3   7       51.62       53.71      2.88 o 
  -2   3   7     1188.64     1262.97     66.44 o 
  -1   3   7      252.53      258.58     11.91 o 
   0   3   7      571.95      594.40     22.79 o 
   1   3   7      345.34      356.33     20.13 o 
   2   3   7      621.60      683.63     27.36 o 
   3   3   7      203.21      227.86     16.48 o 
   4   3   7      197.21      205.06     12.69 o 
   5   3   7       85.14       88.42      6.81 o 
  -6   4   7       56.15       56.56      4.56 o 
  -5   4   7        6.27        6.53      3.43 o 
  -4   4   7      481.08      487.15     21.15 o 
  -3   4   7      235.58      243.23      8.92 o 
  -2   4   7      126.05      127.34      4.83 o 
  -1   4   7      350.18      355.01     11.15 o 
   0   4   7       15.64       14.74      1.98 o 
   1   4   7      267.52      264.78     10.76 o 
   2   4   7      126.23      111.13      6.22 o 
   3   4   7      304.39      320.92     20.24 o 
   4   4   7       31.99       29.38     11.51 o 
   5   4   7       43.05       53.41      6.26 o 
  -6   5   7       40.43       36.70      2.90 o 
  -5   5   7       84.47       85.48      5.63 o 
  -4   5   7       85.11       84.04      4.97 o 
  -3   5   7      180.04      173.77      9.37 o 
  -2   5   7      102.51      108.72      4.32 o 
  -1   5   7      435.60      438.05     15.70 o 
   0   5   7       96.41      103.74      5.26 o 
   1   5   7      295.74      272.79     10.59 o 
   2   5   7       21.17       19.25      4.10 o 
   3   5   7       21.40       20.17      4.63 o 
   4   5   7      127.58      129.02      8.23 o 
   5   5   7       38.67       32.82      4.16 o 
  -6   6   7       29.70       23.13     10.74 o 
  -5   6   7        5.27        7.74      6.80 o 
  -4   6   7      101.24       99.78      6.07 o 
  -3   6   7       16.84       17.28      7.05 o 
  -2   6   7       16.51       14.83      1.41 o 
  -1   6   7      118.15      112.86      4.97 o 
   0   6   7      441.42      446.55     16.12 o 
   1   6   7       44.81       49.81      3.01 o 
   2   6   7       77.99       85.04      4.23 o 
   3   6   7      417.89      420.00     16.45 o 
   4   6   7       92.35       89.08      8.57 o 
   5   6   7       35.66       32.27     12.37 o 
  -6   7   7      109.00      115.36      7.32 o 
  -5   7   7       93.27      100.82      7.86 o 
  -4   7   7       10.39       11.18      4.42 o 
  -3   7   7      324.04      302.02     13.46 o 
  -2   7   7        2.36        4.40      1.56 o 
  -1   7   7       66.49       65.50      4.07 o 
   0   7   7      262.64      267.19     11.56 o 
   1   7   7       27.31       23.25      2.27 o 
   2   7   7      127.46      129.12      5.36 o 
   3   7   7      138.52      134.59      6.49 o 
   4   7   7       51.76       48.70      3.20 o 
   5   7   7       57.86       66.82      6.58 o 
  -5   8   7       72.91       71.92      7.45 o 
  -4   8   7       46.81       45.80      3.49 o 
  -3   8   7      324.43      308.19     15.12 o 
  -2   8   7       43.07       42.53      2.04 o 
  -1   8   7       46.10       50.05      2.98 o 
   0   8   7      189.87      190.24     14.80 o 
   1   8   7      144.19      146.63      7.78 o 
   2   8   7       35.82       33.46      2.53 o 
   3   8   7       16.88       15.07      7.95 o 
   4   8   7        5.81        4.99      3.32 o 
  -5   9   7       21.99       20.20      9.47 o 
  -4   9   7       59.67       52.25      4.10 o 
  -3   9   7      515.45      537.30     19.51 o 
  -2   9   7      141.09      140.10      4.02 o 
  -1   9   7      400.68      415.74     14.93 o 
   0   9   7      305.25      311.06     14.11 o 
   1   9   7      176.83      186.30     14.04 o 
   2   9   7      476.74      477.48     17.02 o 
   3   9   7      315.09      343.03     13.31 o 
   4   9   7        6.01        6.22      4.15 o 
  -5  10   7      217.37      224.75     10.57 o 
  -4  10   7       17.07       15.28      6.70 o 
  -3  10   7      228.44      245.41     14.27 o 
  -2  10   7       61.20       54.92      3.45 o 
  -1  10   7       16.91       13.55      5.16 o 
   0  10   7       48.10       47.80      3.99 o 
   1  10   7       59.83       65.07      8.51 o 
   2  10   7       80.33       71.09      7.24 o 
   3  10   7        8.08        8.02      3.74 o 
   4  10   7       55.61       49.78      3.90 o 
  -4  11   7       35.57       36.86      4.87 o 
  -3  11   7      253.40      262.98     11.51 o 
  -2  11   7       11.71        9.67      4.47 o 
  -1  11   7      251.76      258.05      8.04 o 
   0  11   7      255.55      258.08     15.26 o 
   1  11   7       42.58       37.13      3.53 o 
   2  11   7      416.69      412.81     21.42 o 
   3  11   7      113.41      122.87     12.05 o 
  -4  12   7       43.07       42.89      5.56 o 
  -3  12   7       14.60       12.86      5.95 o 
  -2  12   7       16.31       11.52      5.02 o 
  -1  12   7      118.60      138.98      5.53 o 
   0  12   7        4.01        2.95      2.01 o 
   1  12   7       13.33       10.11      4.38 o 
   2  12   7      158.69      138.86      9.55 o 
   3  12   7      152.05      150.48     16.59 o 
  -3  13   7        2.15        2.15      2.03 o 
  -2  13   7        2.17        1.98      1.42 o 
  -1  13   7        6.63        6.21      2.67 o 
   0  13   7       22.51       24.14      4.05 o 
   1  13   7       60.96       61.28      5.13 o 
   2  13   7       27.22       28.34     10.59 o 
  -2  14   7       27.17       25.86      4.31 o 
  -1  14   7      184.49      181.34      7.19 o 
   0  14   7       17.83       14.53      8.27 o 
   1  14   7       30.78       29.64      2.62 o 
   1 -12   8       20.95       21.77     10.42 o 
   0 -11   8      268.46      253.02     12.09 o 
   1 -11   8       46.67       39.47     16.33 o 
   2 -11   8      220.48      194.45     13.14 o 
   0 -10   8       73.67       73.59      7.45 o 
   1 -10   8       25.87       25.57     14.03 o 
   2 -10   8       45.15       38.82      4.31 o 
   0  -9   8      144.05      123.20      8.32 o 
   1  -9   8      100.45       98.37      6.17 o 
   2  -9   8      350.04      368.29     20.66 o 
   3  -9   8       25.41       18.02      9.96 o 
   0  -8   8       45.39       46.22      5.86 o 
   1  -8   8       66.54       67.47      6.46 o 
   2  -8   8       31.92       31.94     16.83 o 
   3  -8   8      223.14      226.58     19.74 o 
  -1  -7   8      169.11      162.91     11.79 o 
   0  -7   8       60.60       56.99      6.63 o 
   1  -7   8       65.63       57.04      6.61 o 
   2  -7   8       27.41       25.31     12.36 o 
   3  -7   8        8.10        6.02      6.57 o 
   4  -7   8        4.15        3.11      5.55 o 
  -1  -6   8      212.37      216.34     18.41 o 
   0  -6   8       41.53       45.77      4.49 o 
   1  -6   8      194.83      213.44     14.36 o 
   2  -6   8       21.50       19.63      6.32 o 
   3  -6   8       81.16       80.69      8.42 o 
  -2  -5   8      205.61      210.66     13.34 o 
  -1  -5   8      232.54      225.24     17.07 o 
   0  -5   8       11.13        7.56      3.43 o 
   1  -5   8      161.42      171.71     12.88 o 
   2  -5   8       95.64      109.66     14.59 o 
   3  -5   8      116.85      112.69      8.25 o 
   4  -5   8      109.87      105.33     10.54 o 
  -3  -4   8       32.73       28.20      2.78 o 
  -2  -4   8      362.05      390.92     26.06 o 
  -1  -4   8       62.87       71.49      5.36 o 
   0  -4   8        2.19        3.32      2.76 o 
   1  -4   8       39.88       33.21      3.82 o 
   2  -4   8        9.88       10.69      5.45 o 
   3  -4   8      138.34      153.30      9.14 o 
   4  -4   8       51.96       49.30      4.99 o 
  -4  -3   8       24.59       24.36      6.94 o 
  -3  -3   8       21.20       18.90      4.18 o 
  -2  -3   8      208.92      244.55     17.06 o 
  -1  -3   8       79.20       89.67      9.23 o 
   0  -3   8      215.96      227.34     15.79 o 
   1  -3   8      380.77      392.03     30.59 o 
   2  -3   8      107.12      113.49      7.67 o 
   3  -3   8      204.12      209.45     11.19 o 
   4  -3   8      261.41      265.16     12.78 o 
  -5  -2   8       21.86       16.86      3.09 o 
  -4  -2   8       54.01       47.22      5.21 o 
  -3  -2   8      170.14      167.49     12.20 o 
  -2  -2   8        5.92        3.79      2.35 o 
  -1  -2   8       23.38       18.95     12.19 o 
   0  -2   8      246.91      266.46     12.77 o 
   1  -2   8       34.48       32.89      4.01 o 
   2  -2   8       26.56       30.41      4.21 o 
   3  -2   8       89.92       92.25     12.52 o 
   4  -2   8       46.23       48.86      8.26 o 
  -6  -1   8      133.84      134.91     10.90 o 
  -5  -1   8      311.48      308.49     18.51 o 
  -4  -1   8        7.78        5.48      4.21 o 
  -3  -1   8        4.52        2.60      2.69 o 
  -2  -1   8      160.90      154.40      7.73 o 
  -1  -1   8      283.88      284.80     13.56 o 
   0  -1   8       37.76       35.54      3.81 o 
   1  -1   8       52.71       54.44      4.86 o 
   2  -1   8      283.75      283.17     19.18 o 
   3  -1   8       95.78       96.70      9.71 o 
   4  -1   8       36.52       36.34      4.50 o 
   5  -1   8       12.27        9.65      8.28 o 
  -6   0   8       14.08       10.95      9.96 o 
  -5   0   8       49.30       50.44      5.51 o 
  -4   0   8      289.39      281.08     16.90 o 
  -3   0   8      181.25      193.72     14.13 o 
  -2   0   8       14.54       12.74      6.78 o 
  -1   0   8       70.47       66.95      9.60 o 
   0   0   8      741.31      794.65     31.44 o 
   1   0   8       68.11       67.55      6.19 o 
   2   0   8        0.02        0.29      2.81 o 
   3   0   8        3.74        7.37      4.21 o 
   4   0   8        5.35        4.25      4.06 o 
  -6   1   8      134.55      142.14     10.25 o 
  -5   1   8      309.52      304.99     17.00 o 
  -4   1   8        8.59        9.12      7.56 o 
  -3   1   8        3.24        2.78      3.16 o 
  -2   1   8      170.00      160.24      8.78 o 
  -1   1   8      284.77      276.50     13.61 o 
   0   1   8       37.70       37.73      8.58 o 
   1   1   8       52.89       52.99      4.56 o 
   2   1   8      278.54      274.06     21.61 o 
   3   1   8       95.43       99.18      8.08 o 
   4   1   8       37.35       38.52      4.64 o 
   5   1   8       11.51        8.79      4.40 o 
  -6   2   8      142.08      140.74     10.23 o 
  -5   2   8       21.46       19.12     14.74 o 
  -4   2   8       55.53       46.95      5.69 o 
  -3   2   8      170.05      170.18     11.79 o 
  -2   2   8        6.81        7.05      4.66 o 
  -1   2   8       25.26       25.43      3.06 o 
   0   2   8      242.78      250.88     13.34 o 
   1   2   8       33.13       29.96      3.75 o 
   2   2   8       26.54       28.04      3.69 o 
   3   2   8       88.62       90.64      8.88 o 
   4   2   8       44.41       39.56     15.06 o 
  -5   3   8      188.52      199.85      7.83 o 
  -4   3   8       24.65       23.75      2.70 o 
  -3   3   8       21.57       18.49      4.12 o 
  -2   3   8      202.39      200.23     10.02 o 
  -1   3   8       78.87       90.16      9.81 o 
   0   3   8      218.41      221.89     13.41 o 
   1   3   8      365.87      420.76     28.32 o 
   2   3   8      104.39       89.79      5.94 o 
   3   3   8      202.96      208.44     11.16 o 
   4   3   8      267.38      274.10     12.69 o 
  -5   4   8       21.37       23.56      3.53 o 
  -4   4   8      256.26      248.80      9.36 o 
  -3   4   8       33.37       35.30      3.11 o 
  -2   4   8      362.83      365.32     18.16 o 
  -1   4   8       63.07       52.98      3.54 o 
   0   4   8        2.05        1.46      2.06 o 
   1   4   8       40.64       36.26      3.63 o 
   2   4   8       10.29        9.37      7.08 o 
   3   4   8      141.76      153.67      8.86 o 
   4   4   8       54.37       54.64      5.47 o 
  -5   5   8       80.15       78.05      6.88 o 
  -4   5   8       91.42       99.84      4.86 o 
  -3   5   8       65.87       64.71      4.77 o 
  -2   5   8      208.64      210.52     14.52 o 
  -1   5   8      226.46      232.36     11.29 o 
   0   5   8       12.58       10.69      4.43 o 
   1   5   8      168.80      189.05      9.04 o 
   2   5   8       98.08      114.19      7.82 o 
   3   5   8      118.72      114.95     10.90 o 
   4   5   8      111.24      106.14     10.58 o 
  -5   6   8      314.17      301.28     17.80 o 
  -4   6   8      225.56      232.65     11.38 o 
  -3   6   8       71.40       71.88      6.19 o 
  -2   6   8       79.00       82.17      3.17 o 
  -1   6   8      213.57      224.16      9.98 o 
   0   6   8       41.00       36.40      2.75 o 
   1   6   8      194.48      204.69     10.26 o 
   2   6   8       23.03       24.05      2.88 o 
   3   6   8       77.77       74.49      6.96 o 
  -5   7   8      106.92      105.76      5.90 o 
  -4   7   8      117.37      115.07      5.12 o 
  -3   7   8       32.75       33.82      5.35 o 
  -2   7   8       22.40       25.46      2.49 o 
  -1   7   8      165.43      194.60     12.99 o 
   0   7   8       62.48       58.45      3.09 o 
   1   7   8       64.88       60.70      4.80 o 
   2   7   8       26.82       30.33      2.88 o 
   3   7   8        8.27        8.60      5.52 o 
   4   7   8        4.52        5.41      4.64 o 
  -4   8   8       90.62       95.38      5.39 o 
  -3   8   8       69.13       61.26      5.32 o 
  -2   8   8      283.55      271.40      8.32 o 
  -1   8   8       36.37       31.10      3.00 o 
   0   8   8       42.82       34.48      4.59 o 
   1   8   8       65.90       67.12      8.52 o 
   2   8   8       31.75       34.51      5.96 o 
   3   8   8      224.96      233.28     14.58 o 
  -4   9   8       32.13       30.55      3.57 o 
  -3   9   8       61.62       61.04      5.71 o 
  -2   9   8        1.62        1.57      1.70 o 
  -1   9   8      571.50      597.91     18.25 o 
   0   9   8      146.05      137.50      8.15 o 
   1   9   8      103.30      104.55      8.33 o 
   2   9   8      352.46      351.08     15.05 o 
   3   9   8       26.51       17.23      6.69 o 
  -4  10   8        0.26        0.91      1.84 o 
  -3  10   8       15.52       11.43      6.45 o 
  -2  10   8      127.32      127.47      4.80 o 
  -1  10   8       21.30       21.11      3.51 o 
   0  10   8       72.33       79.85      5.43 o 
   1  10   8       25.90       26.20     15.41 o 
   2  10   8       43.77       40.69      5.46 o 
  -3  11   8       18.61       16.02      8.17 o 
  -2  11   8       78.21       75.19      4.50 o 
  -1  11   8      301.51      304.34      8.13 o 
   0  11   8      267.98      278.90     13.03 o 
   1  11   8       48.21       46.91      3.89 o 
   2  11   8      222.24      202.43      9.99 o 
  -2  12   8      191.94      197.08      8.99 o 
  -1  12   8      131.86      133.96      5.85 o 
   0  12   8       83.86       84.48      4.32 o 
   1  12   8       19.15       27.18      8.54 o 
   0 -10   9      261.78      243.78     15.91 o 
   0  -9   9      135.64      124.91     11.95 o 
   1  -9   9       24.94       20.79     10.18 o 
   0  -8   9      167.50      148.78      8.79 o 
   1  -8   9       56.44       44.10      4.76 o 
   2  -8   9        6.81        9.93      7.65 o 
   0  -7   9       30.08       25.74     12.02 o 
   1  -7   9       68.99       65.15      5.84 o 
   2  -7   9       92.27       96.41     10.15 o 
  -1  -6   9      174.63      168.59     13.69 o 
   0  -6   9      212.33      210.34     13.03 o 
   1  -6   9      331.81      316.33     21.59 o 
   2  -6   9      234.21      226.92     11.53 o 
   3  -6   9       55.01       51.81      5.86 o 
  -1  -5   9       88.49       84.96      7.66 o 
   0  -5   9       29.86       24.26     12.24 o 
   1  -5   9      131.77      157.24     10.82 o 
   2  -5   9        1.43       -0.08      3.09 o 
   3  -5   9      159.72      171.67     13.26 o 
  -2  -4   9       59.66       53.93      4.87 o 
  -1  -4   9       19.00       15.54      9.27 o 
   0  -4   9       38.32       33.13      4.25 o 
   1  -4   9      274.14      279.19     13.70 o 
   2  -4   9       41.33       35.05      4.76 o 
   3  -4   9       43.07       37.14      4.80 o 
  -3  -3   9       20.77       18.25      2.82 o 
  -2  -3   9        4.50        3.71      3.14 o 
  -1  -3   9      190.78      175.41     13.38 o 
   0  -3   9      212.22      227.61     13.27 o 
   1  -3   9       31.29       28.64      5.88 o 
   2  -3   9       51.25       51.63      6.50 o 
   3  -3   9      159.64      161.45     19.17 o 
  -4  -2   9       34.27       22.73     14.66 o 
  -3  -2   9      215.94      197.02     13.77 o 
  -2  -2   9        8.68        7.33      6.78 o 
  -1  -2   9      225.78      212.26     12.32 o 
   0  -2   9      188.64      207.23     12.65 o 
   1  -2   9       43.88       32.13      4.01 o 
   2  -2   9      145.60      139.72      9.89 o 
   3  -2   9       89.34       87.10      7.45 o 
  -5  -1   9      213.71      231.10     14.86 o 
  -4  -1   9       50.34       47.81     12.59 o 
  -3  -1   9      234.06      232.47     12.45 o 
  -2  -1   9       77.61       92.51      9.39 o 
  -1  -1   9        3.18        4.66      2.65 o 
   0  -1   9      140.43      149.46     10.22 o 
   1  -1   9       37.51       30.95      4.56 o 
   2  -1   9       13.66       17.51     14.17 o 
   3  -1   9       13.53        9.18      9.20 o 
  -5   0   9       19.96       14.45     12.98 o 
  -4   0   9      149.68      142.81     13.05 o 
  -3   0   9      487.24      519.21     21.55 o 
  -2   0   9      164.97      173.91     10.72 o 
  -1   0   9      390.81      431.40     21.78 o 
   0   0   9      264.79      263.78     14.96 o 
   1   0   9      102.10      105.80     15.49 o 
   2   0   9      645.09      632.59     33.28 o 
   3   0   9      267.94      253.89     12.20 o 
  -5   1   9      207.81      220.02     14.64 o 
  -4   1   9       51.59       49.38      4.74 o 
  -3   1   9      226.63      241.00     12.60 o 
  -2   1   9       78.09       75.58      8.60 o 
  -1   1   9        3.23        6.52      4.67 o 
   0   1   9      135.25      142.97      9.58 o 
   1   1   9       37.44       40.77      6.01 o 
   2   1   9       13.83       13.62     12.64 o 
   3   1   9       15.71       12.32      8.49 o 
  -5   2   9       48.46       43.52      4.99 o 
  -4   2   9       31.93       29.68      4.40 o 
  -3   2   9      213.10      215.48     11.59 o 
  -2   2   9        9.02       10.22      6.13 o 
  -1   2   9      225.26      219.33     13.12 o 
   0   2   9      186.81      182.50     10.64 o 
   1   2   9       42.52       36.79      4.68 o 
   2   2   9      144.73      147.55      9.57 o 
   3   2   9       88.46       76.97      7.32 o 
  -5   3   9        4.14        2.56      2.74 o 
  -4   3   9       37.20       34.58      4.24 o 
  -3   3   9       22.30       19.61     12.43 o 
  -2   3   9        4.13        3.84      4.20 o 
  -1   3   9      189.87      187.55     11.24 o 
   0   3   9      209.67      211.49     13.93 o 
   1   3   9       32.86       32.17      3.86 o 
   2   3   9       51.49       53.75      5.53 o 
   3   3   9      162.63      161.95     14.10 o 
  -4   4   9       53.80       46.49      5.07 o 
  -3   4   9      110.67      108.86      8.56 o 
  -2   4   9       58.25       58.17     14.03 o 
  -1   4   9       18.57       22.23      3.21 o 
   0   4   9       39.96       30.03      8.01 o 
   1   4   9      281.95      292.93     13.38 o 
   2   4   9       41.92       32.65     13.90 o 
   3   4   9       44.34       38.86      4.00 o 
  -4   5   9      299.05      298.47     24.45 o 
  -3   5   9       29.59       29.91      4.42 o 
  -2   5   9       64.46       71.25      8.43 o 
  -1   5   9       88.42       95.76      5.93 o 
   0   5   9       27.60       33.13      5.90 o 
   1   5   9      131.42      138.10      8.81 o 
   2   5   9        1.03        1.70      2.05 o 
   3   5   9      159.70      169.74     11.60 o 
  -4   6   9       98.39       98.89      8.91 o 
  -3   6   9       74.68       89.87      8.14 o 
  -2   6   9      395.95      413.45     22.79 o 
   0   6   9      213.81      204.32     11.18 o 
   1   6   9      335.00      346.62     18.11 o 
   2   6   9      234.67      239.30     11.59 o 
   3   6   9       50.78       50.46      5.31 o 
  -4   7   9      413.47      394.96     23.74 o 
  -3   7   9       40.06       36.25      4.12 o 
  -2   7   9       29.53       29.09      9.11 o 
  -1   7   9      180.56      181.68      7.87 o 
   0   7   9       30.09       24.90      3.64 o 
   1   7   9       68.17       67.04      3.62 o 
   2   7   9       92.46      105.29      9.96 o 
  -3   8   9       95.50       87.92      6.70 o 
  -2   8   9      271.28      277.82     25.23 o 
  -1   8   9       63.82       68.78      3.32 o 
   0   8   9      163.29      163.37     17.76 o 
   1   8   9       55.21       55.07      6.89 o 
   2   8   9        5.93        5.31      2.47 o 
  -3   9   9       50.71       55.04     10.79 o 
  -2   9   9       53.43       51.99      6.67 o 
  -1   9   9       30.35       32.06      2.69 o 
   0   9   9      137.14      137.49     12.40 o 
   1   9   9       25.21       27.52     16.46 o 
  -2  10   9       19.86       18.40     11.70 o 
  -1  10   9       12.30       13.05      7.11 o 
   0  10   9      263.08      290.24     19.05 o 
   0  -6  10      113.84      114.52      9.02 o 
  -1  -5  10       79.99       72.30     19.18 o 
   0  -5  10       15.55        8.71      6.40 o 
   1  -5  10       75.15       69.60      8.90 o 
  -1  -4  10      104.50      112.80     10.96 o 
   0  -4  10       78.30       77.45     10.96 o 
   1  -4  10        0.44       -0.83      3.20 o 
  -2  -3  10       39.00       39.71      4.11 o 
  -1  -3  10       63.03       61.61      5.71 o 
   0  -3  10       16.18       12.34      7.80 o 
   1  -3  10       10.81       10.79      6.34 o 
   2  -3  10       55.07       54.62      5.36 o 
  -3  -2  10       75.56       63.99      6.65 o 
  -2  -2  10       44.45       46.69      4.14 o 
  -1  -2  10      118.25      110.35      8.40 o 
   0  -2  10      214.76      201.10      9.99 o 
   2  -2  10      480.80      480.30     28.08 o 
  -3  -1  10      160.07      177.96     15.33 o 
  -2  -1  10        5.10        3.69      5.01 o 
  -1  -1  10        5.81        2.63      3.11 o 
   0  -1  10      224.12      232.75     14.01 o 
   1  -1  10        9.57       10.26      9.02 o 
   2  -1  10        2.61        2.75      4.99 o 
  -3   0  10      104.31      105.02     10.07 o 
  -2   0  10       56.87       51.97      6.97 o 
  -1   0  10      358.95      420.29     12.13 o 
   0   0  10       71.47       74.83     19.28 o 
   1   0  10      531.06      573.24     14.87 o 
   2   0  10      154.27      143.62     10.46 o 
  -3   1  10      163.24      148.89     13.20 o 
  -1   1  10        6.28        6.23      3.36 o 
   0   1  10      226.32      232.02     10.70 o 
   1   1  10       10.09       13.22      5.91 o 
   2   1  10        2.62        4.79      4.08 o 
  -3   2  10       72.48       70.30      8.07 o 
  -2   2  10       46.43       38.52      4.49 o 
  -1   2  10      116.08      107.67      6.73 o 
   0   2  10      215.28      221.98     10.89 o 
   1   2  10       12.28       11.31      8.56 o 
   2   2  10      474.79      491.34     28.25 o 
  -3   3  10        0.54        1.03      3.05 o 
  -2   3  10       41.33       33.60      4.27 o 
  -1   3  10       61.06       55.30      7.00 o 
   0   3  10       17.68       12.75      9.27 o 
   1   3  10       12.23        8.08      6.93 o 
   2   3  10       55.76       57.39      5.48 o 
  -3   4  10       68.23       72.13      7.39 o 
  -2   4  10      323.25      348.76     28.31 o 
  -1   4  10      107.67      119.15     11.10 o 
   0   4  10       76.35       74.21      7.32 o 
   1   4  10        0.38       -0.28      2.67 o 
  -2   5  10      184.67      202.00     14.30 o 
   0   5  10       15.46        9.09      5.46 o 
   1   5  10       75.81       65.89      5.82 o 
  -2   6  10      123.05      131.28     10.60 o 
  -1   6  10      132.87      131.42     10.33 o 
  -1   7  10       48.22       46.53      5.12 o 
                                                 
